# Supplementary material for: Electrochemical lithium extraction from hectorite ore
Source: Commun Chem. 2024 Dec 3;7:285. doi: 10.1038/s42004-024-01378-x (PMC11614861; doi:10.1038/s42004-024-01378-x)
Supplement: Supplementary file 3 — Supplemental Data 1 [file 42004_2024_1378_MOESM3_ESM.xlsx]

## Sheet: Fig 2A
Ewe/V	I/mA/g	I/mA/g	I/mA/g
2.61575	-5.21417e-05	0.000778061	0.000780356
2.61627	2.94626e-05	0.000778808	0.000781019
2.61727	0.000144781	0.000779292	0.000781687
2.61828	0.000237858	0.000781494	0.000783283
2.61931	0.000311903	0.000783349	0.000786605
2.62018	0.000374034	0.000784107	0.000787493
2.62126	0.000424887	0.000784804	0.000788474
2.62233	0.000468507	0.000786146	0.000790779
2.62334	0.000506061	0.000787801	0.000792473
2.62427	0.000537416	0.000790147	0.000793907
2.62525	0.000562996	0.000791055	0.000794797
2.62634	0.000588122	0.000793181	0.000797284
2.62734	0.000608734	0.000793076	0.000798899
2.6283	0.000627426	0.000794059	0.000798771
2.62922	0.000641975	0.000794138	0.000800618
2.63021	0.0006568	0.000796021	0.000802519
2.6313	0.00066751	0.000798505	0.000804993
2.63225	0.00067672	0.000799282	0.00080528
2.63325	0.000686413	0.000801255	0.000805796
2.6342	0.000694934	0.000802842	0.000805714
2.63529	0.000702758	0.00080343	0.000807754
2.63622	0.000709426	0.00080627	0.000808475
2.63725	0.000715	0.000808208	0.00080954
2.6382	0.000720672	0.000807989	0.000810666
2.63929	0.000725266	0.000810494	0.000812897
2.64025	0.000728036	0.000811127	0.000814454
2.64117	0.000730824	0.000812359	0.000814181
2.64226	0.000735448	0.00081289	0.000815327
2.64323	0.000737467	0.000812544	0.000816888
2.64424	0.000740315	0.000813553	0.000819285
2.64523	0.000742935	0.000815671	0.000819733
2.64631	0.000744933	0.000816182	0.000820507
2.64724	0.000748237	0.00081623	0.000821163
2.64831	0.000750097	0.000817374	0.000821594
2.64927	0.000752031	0.000818714	0.000821203
2.65025	0.000753024	0.000820446	0.000822269
2.65128	0.00075268	0.000821259	0.000822996
2.65228	0.000753856	0.000822533	0.000825046
2.65338	0.000755357	0.000823385	0.000826429
2.65423	0.000756946	0.000825384	0.000828689
2.65524	0.00075726	0.000824942	0.000829975
2.65631	0.000757771	0.000825143	0.000829613
2.65725	0.000758877	0.000827564	0.000831818
2.65823	0.000760097	0.000828075	0.0008324
2.65931	0.000761435	0.000828532	0.00083395
2.66023	0.000763193	0.000829679	0.000833912
2.66123	0.000762957	0.000830022	0.000834992
2.66222	0.000763266	0.000830671	0.000836246
2.66324	0.000763949	0.000831396	0.000837514
2.66431	0.000764657	0.000830986	0.000836739
2.66525	0.000764283	0.000831173	0.00083699
2.66628	0.000765957	0.000832892	0.000837656
2.6673	0.000766745	0.000834545	0.000839779
2.66822	0.000766933	0.000835231	0.000839114
2.66924	0.000768464	0.00083494	0.000840434
2.67027	0.000768774	0.000836293	0.00084208
2.67123	0.000768181	0.000836709	0.000843141
2.67226	0.000768015	0.000837575	0.000843365
2.67332	0.000768252	0.000838707	0.000845572
2.67433	0.000768581	0.000837797	0.000845298
2.67527	0.000769723	0.000838283	0.000844298
2.67622	0.000770095	0.00083928	0.000844844
2.67724	0.000769772	0.000840601	0.000846333
2.67824	0.000771206	0.000841174	0.000847422
2.67923	0.000771359	0.000842557	0.000847785
2.68026	0.000771862	0.000843802	0.000847974
2.68124	0.000771962	0.000844168	0.000850285
2.68226	0.000770735	0.000845495	0.000851228
2.68325	0.000772151	0.000846151	0.000850362
2.68424	0.000771388	0.000846954	0.000851058
2.6852	0.000770658	0.0008467	0.000851405
2.68626	0.000771491	0.000847116	0.000852183
2.68723	0.000771138	0.000847584	0.000853427
2.68824	0.000772186	0.000849569	0.000854639
2.68926	0.0007741	0.000851169	0.000855733
2.69028	0.000774502	0.000849847	0.000858361
2.69117	0.00077419	0.000849508	0.000856949
2.6922	0.000774445	0.00085061	0.000858654
2.69331	0.000775003	0.000852051	0.000859289
2.69429	0.000776125	0.000853307	0.000859096
2.69526	0.00077546	0.000854595	0.00086031
2.69622	0.000776441	0.00085538	0.000860178
2.69726	0.000777287	0.000854957	0.00086102
2.69831	0.000776567	0.00085566	0.000860989
2.69924	0.000776592	0.000855164	0.000862111
2.70029	0.000776488	0.000856822	0.000863005
2.70122	0.000777357	0.00085636	0.000864096
2.70234	0.000776872	0.000857198	0.000864218
2.7033	0.000776451	0.000857063	0.00086487
2.70423	0.000776537	0.00085892	0.00086536
2.70526	0.000778298	0.000860093	0.000865619
2.70628	0.000779563	0.000860342	0.000867393
2.70722	0.00077907	0.000861319	0.000868216
2.70826	0.000779034	0.00086324	0.000869653
2.70926	0.000779569	0.00086309	0.000870118
2.71032	0.000780236	0.000863389	0.000870641
2.71129	0.000779909	0.000864405	0.000871089
2.71235	0.000780142	0.000864322	0.000871295
2.7133	0.000781206	0.000865189	0.000872067
2.71424	0.000781379	0.000865456	0.000872809
2.71532	0.00078117	0.000864973	0.000873189
2.71627	0.000781601	0.000866173	0.00087479
2.71736	0.000783038	0.000866834	0.000875649
2.71831	0.000782265	0.000866988	0.000873634
2.71924	0.000781549	0.000869348	0.000875335
2.72032	0.000782397	0.000869109	0.000878231
2.72127	0.000782262	0.000869078	0.000879535
2.72219	0.000783544	0.000868603	0.000880395
2.72324	0.000783641	0.000868884	0.000879964
2.72429	0.000783911	0.000872304	0.000880531
2.7253	0.000784037	0.000872908	0.000881917
2.72622	0.00078448	0.000872769	0.000883106
2.72731	0.000785031	0.000873454	0.000882652
2.72837	0.000785097	0.000873676	0.000881675
2.72929	0.000784351	0.000874437	0.000883332
2.73025	0.000784504	0.000876474	0.000884436
2.73134	0.000784623	0.000877143	0.000885334
2.73227	0.000785507	0.000876948	0.000885234
2.73332	0.000784803	0.000878416	0.000885034
2.73425	0.000786051	0.00087903	0.000884865
2.73525	0.00078589	0.000878822	0.000886578
2.73629	0.000787017	0.000879427	0.000888055
2.73727	0.000788058	0.000879335	0.000889169
2.73829	0.000787933	0.000881652	0.0008893
2.73932	0.000789301	0.000882366	0.000889311
2.74036	0.000790928	0.000881052	0.000890256
2.74123	0.000790196	0.000882886	0.000891706
2.74229	0.000789978	0.000883568	0.000893045
2.74331	0.000789576	0.000883696	0.000893517
2.74426	0.000789592	0.000884452	0.000894486
2.74529	0.00078979	0.000884433	0.000895477
2.74631	0.000789887	0.000885651	0.000897348
2.74734	0.000792104	0.000887008	0.000898548
2.7482	0.000793502	0.000888312	0.000898812
2.74937	0.000792953	0.000887835	0.000899624
2.75033	0.000793158	0.000889857	0.000901466
2.75131	0.000792596	0.000890404	0.000901824
2.75229	0.000791684	0.00089264	0.000900743
2.75326	0.000792652	0.000891431	0.000901411
2.75432	0.000793437	0.000891781	0.000902544
2.75522	0.000795584	0.000893659	0.000902662
2.75629	0.000795446	0.000893725	0.000903736
2.75726	0.000794501	0.00089371	0.000904548
2.75832	0.000795481	0.00089402	0.000906044
2.75919	0.000796746	0.000895251	0.000906961
2.76028	0.000797963	0.000896608	0.000907017
2.76126	0.000798805	0.000896655	0.000906883
2.76229	0.000799276	0.000897579	0.000907967
2.76336	0.000799655	0.000898864	0.000909446
2.76428	0.000800367	0.000899674	0.000909078
2.76536	0.00080129	0.000899387	0.000909484
2.7664	0.000800155	0.00090032	0.000909499
2.76725	0.000799702	0.000902103	0.000910166
2.76832	0.000800526	0.000903891	0.000910726
2.76927	0.000801375	0.000904534	0.000911961
2.77033	0.000801293	0.000905515	0.000912604
2.7713	0.000800937	0.000906002	0.000914629
2.77225	0.000803127	0.000906791	0.000915257
2.77326	0.000805543	0.000907655	0.000916838
2.77431	0.000804738	0.000907029	0.000917289
2.77533	0.000805108	0.000907145	0.000918937
2.77639	0.000805046	0.000908737	0.00091979
2.77725	0.000804997	0.000909452	0.000920374
2.77826	0.000806098	0.000910428	0.000920202
2.7793	0.00080805	0.000912006	0.000921445
2.78031	0.000807779	0.000913263	0.000921683
2.78128	0.000807854	0.000912671	0.000922924
2.78233	0.000809473	0.000913963	0.000923431
2.78332	0.000809927	0.000915107	0.000923926
2.78425	0.000810479	0.000914821	0.000923109
2.78531	0.000810369	0.000913223	0.000924645
2.78624	0.000811983	0.000914042	0.000926305
2.78726	0.000812047	0.000916149	0.000927975
2.78826	0.000812295	0.000917571	0.000928453
2.7892	0.000812301	0.000919132	0.000929409
2.79032	0.000813875	0.000919537	0.000930879
2.79128	0.000814174	0.00092165	0.000931282
2.79218	0.000813616	0.000922557	0.000932466
2.79327	0.000813806	0.000923313	0.000931662
2.7943	0.000815057	0.000923309	0.000933028
2.79526	0.00081575	0.000924211	0.000933669
2.79627	0.000817945	0.000924643	0.000933777
2.7973	0.000818451	0.000924429	0.00093503
2.79824	0.000820025	0.000925977	0.000935867
2.79927	0.000821505	0.000926022	0.000936117
2.80034	0.000821493	0.000925904	0.000938082
2.80124	0.000822595	0.000928575	0.000938593
2.80234	0.000823944	0.000929386	0.00093907
2.80334	0.000824961	0.000929391	0.000940534
2.80424	0.000824379	0.00093072	0.000940491
2.80534	0.000824482	0.000931193	0.00094287
2.80623	0.000824772	0.000931208	0.000943806
2.80733	0.00082509	0.000930889	0.000945517
2.80829	0.000824982	0.000931989	0.000945251
2.80929	0.000826348	0.000932429	0.000944683
2.81044	0.000827935	0.000934632	0.000945148
2.81138	0.000828992	0.000936818	0.000947767
2.81231	0.000830151	0.000937725	0.000947475
2.81337	0.000831461	0.000938579	0.000946638
2.81434	0.000831255	0.00093874	0.000949019
2.8154	0.00083282	0.00093856	0.000950061
2.81638	0.000833251	0.000939551	0.000950167
2.8174	0.000833089	0.000940845	0.000951196
2.81836	0.000834767	0.000940777	0.000952938
2.81936	0.000835917	0.000941678	0.000952903
2.82027	0.000837031	0.000942633	0.000954022
2.82131	0.000837717	0.00094399	0.000954584
2.82234	0.00083656	0.000943656	0.000956037
2.82337	0.000837277	0.000945766	0.000957714
2.82435	0.000840473	0.000947114	0.000958583
2.8253	0.000841997	0.000946848	0.000957704
2.82625	0.000844271	0.000947301	0.000958604
2.82737	0.000844656	0.00094797	0.000959682
2.82829	0.000845295	0.000947739	0.000959874
2.82929	0.000846832	0.000948534	0.000960988
2.83026	0.000846526	0.000949758	0.000961354
2.83135	0.000847601	0.00095074	0.000962328
2.83228	0.000846905	0.000952247	0.000963175
2.83334	0.000847864	0.000951797	0.000963941
2.83431	0.000848339	0.000952612	0.000965203
2.83523	0.000848989	0.000954561	0.000965309
2.83637	0.000849483	0.000956118	0.00096595
2.8373	0.000849658	0.000955851	0.000965276
2.83834	0.000852098	0.000956453	0.000965537
2.83937	0.000853561	0.000956446	0.000966969
2.84027	0.0008551	0.000957936	0.000967755
2.84127	0.000856014	0.000958706	0.000970455
2.8423	0.000856902	0.000959575	0.000970817
2.84337	0.000856514	0.000960673	0.000971569
2.84426	0.000858675	0.000961294	0.000972502
2.84541	0.000858894	0.000961116	0.000971921
2.84634	0.000859768	0.000961793	0.000972793
2.84729	0.000861166	0.00096158	0.000973192
2.84829	0.000862086	0.000962105	0.000973662
2.84934	0.000864601	0.000965098	0.00097446
2.85029	0.000865875	0.000965824	0.000975409
2.85134	0.000867454	0.000967288	0.000977057
2.85234	0.00086776	0.000968999	0.000978653
2.85334	0.000868762	0.000968151	0.000979633
2.85433	0.000869017	0.000968509	0.000979567
2.85532	0.000869517	0.000969832	0.00097929
2.8563	0.000870535	0.000968394	0.000981914
2.85721	0.000871513	0.000969201	0.000983006
2.85834	0.000872466	0.000971548	0.000983679
2.85938	0.000875515	0.000972047	0.000983662
2.86045	0.000875164	0.000973128	0.000984181
2.86129	0.000875056	0.000974699	0.00098532
2.86235	0.000877545	0.000975196	0.000986194
2.86326	0.000877536	0.000975364	0.000986223
2.86436	0.00087867	0.000975617	0.000987302
2.86533	0.000880207	0.000976826	0.000987949
2.86635	0.000882743	0.000977772	0.000987805
2.86724	0.00088566	0.000978936	0.000988494
2.86835	0.000885851	0.000979805	0.000989619
2.86935	0.000886424	0.000981006	0.00099096
2.87042	0.000886665	0.000980707	0.000991574
2.87142	0.000888385	0.000982343	0.000993862
2.87226	0.000890304	0.000984459	0.000994925
2.87332	0.000890291	0.000984383	0.000994677
2.87441	0.00089116	0.000983417	0.000995866
2.87537	0.000892863	0.000986903	0.000997813
2.87639	0.000894869	0.000988284	0.000997865
2.87733	0.00089465	0.000986636	0.000997424
2.87838	0.000895621	0.000988259	0.00100063
2.87943	0.000896654	0.000988771	0.0010011
2.88033	0.000897188	0.000991585	0.00100156
2.88129	0.00089922	0.000992516	0.00100281
2.88247	0.000901751	0.000993935	0.00100415
2.88336	0.000902771	0.000993071	0.00100391
2.88444	0.000902516	0.000993461	0.00100517
2.88539	0.00090341	0.000994027	0.00100557
2.88635	0.000905242	0.000994762	0.00100676
2.88728	0.000906284	0.00099607	0.00100702
2.88837	0.000907326	0.000995807	0.0010078
2.88934	0.000908579	0.000997095	0.00100879
2.89037	0.000910601	0.000999638	0.00100931
2.89125	0.000911141	0.00100031	0.00101022
2.89235	0.000912693	0.000999825	0.00101183
2.89334	0.000915363	0.000998881	0.00101234
2.89429	0.000917296	0.00100028	0.00101383
2.89533	0.000919432	0.00100198	0.00101446
2.89641	0.000919515	0.0010049	0.00101536
2.89733	0.000920976	0.00100547	0.00101563
2.89839	0.000922168	0.00100777	0.00101657
2.89936	0.000923676	0.00100783	0.00101776
2.90039	0.000925648	0.00100984	0.00102044
2.90132	0.000925449	0.00101021	0.00102109
2.90232	0.000926967	0.00101047	0.00102055
2.90332	0.000928213	0.00101244	0.00102251
2.90436	0.000928857	0.00101429	0.00102431
2.90536	0.000931794	0.00101374	0.00102583
2.90636	0.000932456	0.00101532	0.00102774
2.90741	0.000934932	0.00101595	0.00102837
2.90828	0.000935343	0.00101744	0.00102882
2.90924	0.000936188	0.00101806	0.00102994
2.91033	0.000936969	0.0010191	0.00103146
2.91134	0.000937948	0.00102098	0.00103243
2.91233	0.000939763	0.0010227	0.00103162
2.91334	0.000940243	0.00102323	0.00103408
2.9144	0.000942272	0.00102331	0.00103635
2.91529	0.000943059	0.00102385	0.00103733
2.91639	0.000946383	0.00102576	0.00103765
2.91734	0.000948223	0.00102893	0.0010373
2.91835	0.000951127	0.00102925	0.0010388
2.91935	0.00095171	0.00102943	0.00104112
2.92035	0.000953019	0.00103097	0.00104235
2.92132	0.000953909	0.00103284	0.00104344
2.92231	0.00095545	0.00103315	0.00104523
2.9233	0.00095631	0.00103534	0.00104713
2.92437	0.000958154	0.00103588	0.00104801
2.92541	0.000961228	0.00103751	0.00105107
2.92638	0.000963416	0.0010404	0.0010538
2.92734	0.000965729	0.00104253	0.00105478
2.92838	0.000966773	0.00104408	0.00105694
2.92936	0.000966881	0.0010456	0.00105742
2.93031	0.00096891	0.00104683	0.00105996
2.9313	0.000970402	0.00104739	0.00106056
2.93239	0.000971806	0.00104813	0.00106205
2.9333	0.000973059	0.00105093	0.00106348
2.93427	0.000973852	0.00105136	0.00106474
2.93539	0.000975678	0.00105219	0.0010665
2.93632	0.000977729	0.0010545	0.00106807
2.93728	0.000979882	0.00105415	0.00106914
2.93831	0.000980917	0.00105411	0.00107091
2.93936	0.000980436	0.00105633	0.00107188
2.94043	0.000983444	0.00105933	0.00107367
2.94138	0.000986077	0.00106135	0.00107454
2.94234	0.000987344	0.00106309	0.00107714
2.94329	0.000989084	0.00106594	0.00107883
2.94432	0.000990142	0.00106727	0.00108134
2.94523	0.000991937	0.00106986	0.00108386
2.94636	0.000993446	0.00107185	0.00108554
2.94745	0.000995731	0.00107356	0.00108741
2.94834	0.000997248	0.00107563	0.00108975
2.94933	0.00099834	0.00107664	0.00109203
2.95036	0.00100115	0.00107798	0.00109284
2.9513	0.00100373	0.00107946	0.00109786
2.95232	0.00100507	0.00108175	0.00109951
2.95344	0.00100637	0.00108369	0.00110038
2.95438	0.00100747	0.00108597	0.0011027
2.95539	0.00101003	0.00108689	0.00110535
2.9563	0.00101207	0.00108963	0.00110729
2.95739	0.00101428	0.00109101	0.00110901
2.95842	0.00101572	0.00109318	0.00111172
2.95936	0.00101675	0.00109694	0.00111376
2.9604	0.00101893	0.00109855	0.00111523
2.96135	0.00101977	0.0011009	0.00111714
2.96231	0.00102169	0.00110339	0.00111845
2.96336	0.00102438	0.0011066	0.00112103
2.96435	0.00102762	0.0011079	0.00112385
2.96536	0.00102816	0.00111037	0.00112642
2.9663	0.00102975	0.00111322	0.00112936
2.96733	0.00103302	0.00111433	0.00113168
2.9684	0.00103451	0.00111711	0.00113276
2.96939	0.00103685	0.00111875	0.00113474
2.97043	0.0010399	0.00112081	0.00113708
2.9714	0.00104242	0.0011228	0.00114076
2.97231	0.00104298	0.00112675	0.00114348
2.97339	0.00104398	0.00112772	0.00114435
2.97435	0.00104612	0.00113162	0.00114842
2.97544	0.00104745	0.00113425	0.00115037
2.97636	0.00105008	0.00113609	0.00115259
2.97738	0.0010508	0.00113789	0.00115679
2.97839	0.00105301	0.00114087	0.00115908
2.97933	0.00105686	0.00114146	0.00116176
2.98031	0.00105951	0.00114401	0.00116527
2.98132	0.00106036	0.00114587	0.00116889
2.98229	0.00106383	0.00114779	0.00117068
2.98345	0.00106666	0.00114981	0.00117272
2.98438	0.00106834	0.00115125	0.00117506
2.98534	0.00106905	0.00115468	0.00117705
2.98632	0.0010706	0.00115758	0.00117958
2.98745	0.00107223	0.00116083	0.00118255
2.98832	0.00107276	0.00116398	0.00118418
2.98936	0.00107636	0.00116517	0.00118676
2.99038	0.00107834	0.00116648	0.00118897
2.99136	0.0010812	0.00117067	0.00119073
2.99235	0.00108387	0.0011741	0.00119301
2.99338	0.00108536	0.00117606	0.00119538
2.99433	0.00108671	0.00117771	0.00119963
2.99538	0.0010888	0.00118077	0.00120343
2.99639	0.00109159	0.0011837	0.00120695
2.99731	0.00109318	0.00118588	0.00120887
2.99833	0.00109637	0.00118742	0.00121072
2.99929	0.00109884	0.00118936	0.00121246
3.00031	0.00110277	0.00119324	0.00121522
3.00139	0.00110589	0.00119537	0.00121733
3.00237	0.00110828	0.00119658	0.00122056
3.00343	0.0011117	0.00119975	0.0012229
3.00427	0.00111298	0.00120166	0.00122572
3.00545	0.00111483	0.00120335	0.00122797
3.00641	0.00111625	0.00120702	0.00123077
3.00739	0.00111907	0.0012108	0.00123208
3.00829	0.00111993	0.00121318	0.00123441
3.00932	0.00112255	0.00121615	0.00123667
3.01041	0.00112627	0.00121773	0.0012388
3.01132	0.00112857	0.00121948	0.00124238
3.01232	0.00113104	0.00122388	0.00124502
3.01337	0.00113289	0.0012268	0.00124687
3.01436	0.00113532	0.00122742	0.0012492
3.01541	0.00113942	0.00122869	0.00125135
3.01645	0.00114083	0.00123341	0.00125349
3.01742	0.00114315	0.00123351	0.00125544
3.01848	0.00114619	0.00123593	0.00125693
3.01944	0.00114781	0.00123864	0.0012587
3.02039	0.00115001	0.00124129	0.00126225
3.02144	0.00115324	0.00124302	0.00126419
3.02246	0.00115505	0.00124557	0.00126622
3.0234	0.00115717	0.00124772	0.00126958
3.02436	0.00115806	0.00124955	0.00127138
3.0255	0.00116061	0.0012509	0.00127469
3.0263	0.00116344	0.00125392	0.00127575
3.02732	0.00116696	0.00125603	0.0012773
3.02841	0.0011699	0.00125867	0.00127807
3.02938	0.00117218	0.00126134	0.00128191
3.03039	0.00117427	0.00126414	0.00128359
3.03141	0.00117609	0.00126632	0.0012863
3.03245	0.00118026	0.00126942	0.00128678
3.03353	0.00118151	0.00127225	0.00128856
3.03439	0.00118355	0.00127497	0.00129116
3.03547	0.00118562	0.00127549	0.00129275
3.03632	0.00118894	0.00127639	0.00129457
3.03734	0.00119076	0.00127925	0.00129691
3.03833	0.00119362	0.00127981	0.00129839
3.03941	0.0011964	0.00128324	0.00130057
3.04039	0.00119867	0.00128426	0.00130242
3.04139	0.00120098	0.00128599	0.00130192
3.0424	0.00120428	0.00128923	0.00130501
3.04336	0.00120648	0.00129163	0.00130747
3.04433	0.00120979	0.00129191	0.00130936
3.04541	0.00121397	0.00129459	0.00131078
3.04645	0.00121597	0.00129679	0.00131323
3.04738	0.00121787	0.0012985	0.00131325
3.04834	0.00122048	0.00129961	0.0013141
3.04931	0.00122371	0.00130154	0.00131648
3.05044	0.00122547	0.00130284	0.00131821
3.0513	0.00122818	0.00130472	0.00131845
3.05235	0.00123101	0.00130734	0.00131993
3.05335	0.00123313	0.00130974	0.0013219
3.05442	0.00123763	0.00131175	0.00132582
3.05538	0.00124013	0.00131237	0.00132718
3.05643	0.00124355	0.00131475	0.00132904
3.05737	0.00124524	0.00131647	0.00132987
3.05839	0.00124774	0.00131873	0.00133101
3.05936	0.00125173	0.00132082	0.00133326
3.06039	0.00125312	0.00132157	0.00133462
3.06135	0.00125572	0.00132413	0.00133597
3.06237	0.00125834	0.00132621	0.00133667
3.06338	0.00126143	0.0013267	0.0013403
3.06438	0.00126472	0.00132917	0.00134125
3.06538	0.00126876	0.00133076	0.00133961
3.06638	0.00127244	0.00133236	0.00134096
3.06744	0.00127563	0.00133407	0.00134332
3.06843	0.00127756	0.00133314	0.00134552
3.06947	0.00127961	0.00133491	0.00134636
3.07038	0.00128335	0.0013376	0.00134629
3.07148	0.00128679	0.00133849	0.00134731
3.0724	0.00128874	0.00134106	0.00134933
3.0734	0.00129032	0.00134226	0.00135099
3.07434	0.00129345	0.00134437	0.00135312
3.07541	0.00129676	0.00134567	0.00135217
3.07638	0.00130056	0.00134841	0.00135487
3.07742	0.00130425	0.00134913	0.00135781
3.07836	0.00130597	0.00134968	0.00135852
3.07937	0.00130967	0.00135256	0.00135921
3.08043	0.00131365	0.00135453	0.00136017
3.08146	0.00131549	0.00135635	0.00136184
3.08241	0.00131715	0.00135674	0.00136235
3.08341	0.00132167	0.0013597	0.00136379
3.08439	0.00132442	0.00136114	0.0013659
3.08536	0.00132844	0.00136112	0.00136706
3.08641	0.0013308	0.0013631	0.00136888
3.08735	0.00133381	0.00136531	0.00137043
3.08827	0.00133578	0.00136668	0.00137207
3.08924	0.0013386	0.00136764	0.0013735
3.09036	0.00134106	0.00136977	0.00137463
3.09141	0.00134434	0.00137211	0.00137413
3.09231	0.00134858	0.0013728	0.00137599
3.09338	0.00135075	0.00137393	0.00137662
3.09424	0.00135351	0.00137559	0.00137726
3.09533	0.0013567	0.00137894	0.00137793
3.09634	0.00136077	0.0013808	0.00137986
3.0974	0.0013654	0.00138075	0.00138074
3.09838	0.00136873	0.00138315	0.0013836
3.09942	0.00137096	0.00138403	0.00138574
3.1004	0.00137409	0.00138642	0.00138728
3.1015	0.00137849	0.00138669	0.00138904
3.10249	0.00138172	0.00138975	0.00139093
3.10351	0.00138466	0.00139102	0.00139421
3.1044	0.00138698	0.0013926	0.00139508
3.1054	0.00139127	0.00139518	0.00139665
3.10641	0.00139479	0.00139715	0.00139777
3.10745	0.00139911	0.00139853	0.00139649
3.1084	0.00140381	0.00140179	0.00139805
3.10954	0.00140538	0.0014033	0.0014003
3.11031	0.0014077	0.00140594	0.00140146
3.11148	0.00141134	0.00140744	0.00140301
3.11239	0.00141483	0.00140846	0.00140536
3.11342	0.00141747	0.00141046	0.00140568
3.1144	0.00142055	0.00141066	0.00140741
3.11538	0.00142387	0.00141211	0.00140963
3.11644	0.00142703	0.00141317	0.00141089
3.11741	0.00142996	0.00141542	0.00141222
3.11838	0.00143315	0.00141751	0.00141374
3.11939	0.00143626	0.00141747	0.00141565
3.12035	0.00144033	0.00142003	0.00141778
3.12135	0.00144348	0.0014224	0.00141912
3.12235	0.00144782	0.00142527	0.00142035
3.12334	0.00145141	0.00142676	0.00142183
3.12442	0.00145711	0.00142866	0.00142549
3.12539	0.00145944	0.00143113	0.00142604
3.12634	0.00146285	0.00143387	0.00142856
3.12741	0.00146654	0.00143572	0.00143065
3.12845	0.00147108	0.0014362	0.00143049
3.12938	0.0014746	0.00143698	0.00143244
3.13041	0.00147716	0.00143977	0.00143553
3.1314	0.00148116	0.00144274	0.00143804
3.13238	0.00148595	0.00144632	0.00143936
3.1335	0.001489	0.0014474	0.00144128
3.13445	0.00149306	0.00145013	0.00144174
3.13548	0.00149735	0.00145067	0.00144388
3.13641	0.00150101	0.00145311	0.00144529
3.13732	0.00150481	0.00145449	0.00144825
3.13851	0.00150842	0.00145554	0.00145036
3.13938	0.00151243	0.00145751	0.00145183
3.14041	0.00151661	0.00145849	0.00145371
3.14141	0.00151801	0.00146217	0.00145575
3.1424	0.00152049	0.00146443	0.00145605
3.14332	0.00152391	0.00146717	0.00145709
3.14439	0.00152791	0.00146888	0.00145973
3.14543	0.00153251	0.00147129	0.00146108
3.14636	0.00153647	0.0014735	0.00146352
3.14737	0.00154527	0.0014759	0.00146568
3.14841	0.00154918	0.00147764	0.00146693
3.14937	0.00155237	0.0014794	0.00146886
3.15044	0.00155626	0.00148225	0.00147141
3.15146	0.00155971	0.00148435	0.00147399
3.1524	0.00156254	0.00148702	0.00147696
3.15344	0.00156634	0.00148869	0.00147663
3.15441	0.00156961	0.00149225	0.00147941
3.15544	0.00157357	0.00149342	0.0014826
3.15642	0.00157916	0.00149616	0.00148341
3.15748	0.00158223	0.0014992	0.00148585
3.15844	0.00158643	0.00150098	0.00148783
3.15939	0.00159123	0.00150361	0.00148999
3.16048	0.00159619	0.00150578	0.00149102
3.16144	0.00160057	0.00150691	0.00149468
3.16248	0.00160441	0.00150797	0.00149648
3.16345	0.00160893	0.00151132	0.00149909
3.16446	0.00161117	0.00151451	0.00150027
3.16545	0.00161499	0.00151727	0.00150413
3.16644	0.00162066	0.00151957	0.00150488
3.16739	0.00162444	0.00152291	0.00150712
3.16847	0.00162772	0.00152556	0.00150939
3.16949	0.00163354	0.00152754	0.00151215
3.17035	0.00163792	0.00152885	0.00151462
3.17149	0.0016419	0.00153055	0.00151745
3.17244	0.00164726	0.00153251	0.00151959
3.17353	0.00165129	0.0015365	0.00152299
3.17446	0.00165548	0.00154498	0.00152473
3.17551	0.00165971	0.00154679	0.00152828
3.17653	0.00166317	0.0015474	0.00152995
3.17751	0.00166899	0.00155103	0.00153204
3.1784	0.00167292	0.00155296	0.00153468
3.17945	0.0016759	0.00155377	0.00153638
3.18054	0.00168097	0.00155728	0.00154083
3.1815	0.0016846	0.00156004	0.0015468
3.18246	0.00168982	0.00156366	0.00154925
3.18349	0.00169533	0.00156761	0.0015503
3.18443	0.0016991	0.00156908	0.00155225
3.18545	0.0017038	0.00157158	0.00155501
3.18649	0.0017081	0.00157628	0.00155665
3.1874	0.00171297	0.00157742	0.0015577
3.18844	0.00171795	0.00158018	0.00156061
3.18942	0.0017219	0.00158263	0.00156237
3.19043	0.00172796	0.00158443	0.0015659
3.1915	0.00173219	0.00158802	0.00156939
3.19248	0.00173479	0.00159127	0.00157255
3.19356	0.00173953	0.00159495	0.00157502
3.19441	0.00174488	0.00159736	0.00157682
3.19552	0.00174835	0.00159816	0.00157846
3.19635	0.00175263	0.00160206	0.00158097
3.19748	0.00175654	0.00160517	0.00158357
3.19847	0.00176196	0.00160792	0.00158871
3.1995	0.00176804	0.0016122	0.00159287
3.20048	0.00177234	0.00161553	0.00159593
3.20151	0.00177805	0.00161807	0.00159855
3.20254	0.00178179	0.00162139	0.0015997
3.20342	0.00178704	0.00162538	0.00160348
3.2045	0.00179366	0.00163039	0.00160704
3.20551	0.00179811	0.00163445	0.00160988
3.20649	0.00180156	0.00163781	0.00161287
3.20748	0.00180645	0.00164053	0.00161695
3.20844	0.0018138	0.00164589	0.00162099
3.20947	0.00181805	0.0016497	0.00162264
3.21046	0.00182146	0.00165107	0.00162471
3.21145	0.00182851	0.00165537	0.00162793
3.21247	0.00183216	0.00165922	0.00163345
3.2135	0.0018387	0.00166376	0.00163593
3.21448	0.00184311	0.00166817	0.00164003
3.21544	0.00184682	0.00167186	0.00164414
3.21651	0.00185171	0.00167532	0.00164801
3.21746	0.00185664	0.00167867	0.00165181
3.21849	0.00186138	0.00168322	0.00165459
3.21947	0.00186762	0.0016875	0.00165844
3.22047	0.00187384	0.00169202	0.0016628
3.22152	0.00188084	0.0016968	0.00166657
3.22252	0.00188554	0.00170105	0.00167125
3.22348	0.00189141	0.0017047	0.00167406
3.22449	0.00189704	0.00170857	0.00167744
3.22546	0.00189947	0.001712	0.0016805
3.22653	0.00190295	0.00171571	0.00168569
3.22744	0.00190813	0.00172181	0.00169013
3.22851	0.00191509	0.00172666	0.00169442
3.22948	0.00192033	0.00173126	0.00169771
3.23048	0.00192628	0.00173434	0.00170217
3.23145	0.00193345	0.00173976	0.00170602
3.23254	0.0019383	0.00174412	0.00171037
3.23352	0.00194396	0.0017486	0.00171617
3.23454	0.00194967	0.00175317	0.00172114
3.23546	0.00195492	0.00175791	0.00172517
3.23644	0.00196047	0.001762	0.00172922
3.23751	0.00196624	0.00176822	0.00173329
3.23855	0.00197166	0.001773	0.00173654
3.23955	0.0019779	0.00177633	0.00174071
3.24043	0.00198239	0.00178095	0.00174479
3.24154	0.00198667	0.00178491	0.0017499
3.24247	0.00199199	0.00179033	0.00175295
3.24349	0.00199901	0.00179694	0.00175978
3.2445	0.00200643	0.00180259	0.00176448
3.24548	0.00201197	0.00180761	0.00177139
3.24648	0.00201557	0.0018113	0.00177514
3.24746	0.00202273	0.00181406	0.00177979
3.24844	0.00202844	0.00182017	0.00177996
3.2495	0.00203476	0.0018266	0.00178531
3.25047	0.00204056	0.00183167	0.00179184
3.25149	0.00204533	0.00183664	0.00179529
3.2524	0.0020516	0.00184058	0.00180035
3.25342	0.0020598	0.00184613	0.00180511
3.25445	0.00206564	0.00184934	0.00180996
3.25547	0.00207192	0.00185493	0.00181359
3.25644	0.00207816	0.00186076	0.00181924
3.25751	0.00208407	0.00186467	0.0018258
3.25853	0.00208865	0.00186833	0.00182868
3.25946	0.00209473	0.00187503	0.00183462
3.26042	0.00210095	0.00187978	0.00183865
3.26151	0.00210726	0.00188339	0.00184321
3.26254	0.00211323	0.00188836	0.00184909
3.26347	0.00211946	0.00189455	0.00185389
3.26445	0.00212668	0.00189969	0.0018583
3.26551	0.00213271	0.00190623	0.00186401
3.26652	0.00213913	0.00191145	0.00187008
3.2675	0.00214641	0.00191675	0.00187512
3.26849	0.0021541	0.00192285	0.00187955
3.26953	0.00215984	0.00192935	0.00188256
3.27043	0.00216523	0.00193248	0.00188946
3.27152	0.00217252	0.00193716	0.00189647
3.27253	0.00218003	0.00194428	0.00190241
3.27362	0.00218545	0.00194848	0.00190679
3.27459	0.00219178	0.0019546	0.00191069
3.27549	0.00219682	0.00195922	0.00194235
3.27651	0.00220264	0.00196418	0.00193923
3.27753	0.00220862	0.00197018	0.00194199
3.27853	0.0022158	0.00197519	0.00194482
3.27951	0.00222301	0.00198108	0.00194925
3.2805	0.00222959	0.00198756	0.00195322
3.28156	0.00223787	0.00199344	0.00195625
3.28251	0.00224341	0.00199896	0.00195999
3.2835	0.00224942	0.00200268	0.00196378
3.2844	0.00225663	0.00200806	0.00197024
3.28553	0.00226472	0.00201352	0.00197574
3.28667	0.00227197	0.00201986	0.00198042
3.28751	0.00227948	0.00202509	0.00198541
3.28845	0.00228581	0.00203118	0.00199002
3.28944	0.00229081	0.00203793	0.00199528
3.29057	0.00229721	0.002043	0.00200223
3.29148	0.0023046	0.00204876	0.00200702
3.29248	0.00231117	0.00205526	0.00201247
3.29355	0.00231824	0.00206029	0.00201671
3.29446	0.0023245	0.00206662	0.00202263
3.29553	0.00233121	0.00207278	0.00202796
3.29659	0.00233864	0.00207799	0.00203333
3.29758	0.0023456	0.00208451	0.00203919
3.29854	0.00235296	0.00209027	0.00204565
3.29946	0.00235942	0.00209541	0.00205107
3.30047	0.0023661	0.00210417	0.00205643
3.30153	0.00237311	0.00210956	0.00206157
3.30247	0.0023807	0.00211576	0.0020669
3.3035	0.00238889	0.00212229	0.00207363
3.30455	0.00239543	0.00212812	0.00207995
3.30549	0.00240207	0.00213256	0.00208587
3.30652	0.002408	0.00213741	0.00209113
3.30755	0.00241504	0.0021439	0.00209735
3.30848	0.00242247	0.00214938	0.00210329
3.30957	0.0024297	0.002157	0.0021088
3.31052	0.00243764	0.00216161	0.00211497
3.3115	0.00244455	0.0021665	0.00212142
3.31254	0.00245167	0.00217452	0.0021272
3.31357	0.00245898	0.00217985	0.0021335
3.31449	0.00246445	0.00218671	0.00213876
3.31551	0.00247227	0.0021936	0.00214543
3.31654	0.00248187	0.00220116	0.00215115
3.31751	0.00248777	0.00220814	0.00215769
3.31856	0.00249471	0.00221355	0.00216273
3.31948	0.00250154	0.00221921	0.00216949
3.32056	0.00250766	0.0022264	0.00217561
3.32156	0.00251453	0.00223333	0.00218127
3.32255	0.00252397	0.00224072	0.00218648
3.32349	0.00253333	0.00224783	0.0021933
3.32455	0.00253769	0.00225199	0.00220048
3.32557	0.00254242	0.00225664	0.00220643
3.32662	0.00255094	0.00226447	0.00221325
3.32755	0.00255874	0.00227163	0.00221742
3.32852	0.0025668	0.00227719	0.00222347
3.32956	0.00257358	0.00228253	0.00222938
3.3305	0.00257956	0.00228899	0.00223667
3.33148	0.00258662	0.00229477	0.00224111
3.33258	0.00259572	0.00230196	0.00224762
3.3335	0.00260345	0.00230949	0.00225327
3.33456	0.00260966	0.00231503	0.00225914
3.33551	0.00261761	0.00232305	0.0022644
3.33653	0.00262571	0.0023296	0.00227185
3.33756	0.0026322	0.00233537	0.00227811
3.33851	0.00264072	0.00233955	0.00228146
3.33966	0.00264668	0.00234415	0.00228859
3.34054	0.00265347	0.002351	0.00229369
3.34153	0.00266117	0.00235878	0.00230114
3.34258	0.00266879	0.00236503	0.00230606
3.34342	0.0026773	0.00237051	0.00231345
3.34453	0.00268421	0.00237614	0.00231952
3.34548	0.00269133	0.00238285	0.00232502
3.34653	0.00269949	0.00238787	0.00232927
3.34758	0.0027042	0.00239469	0.00233424
3.34853	0.00270652	0.00240035	0.00234121
3.34952	0.00271606	0.00240607	0.00234662
3.3505	0.00272344	0.00241373	0.00235066
3.35151	0.00273275	0.00241908	0.00235679
3.35256	0.00274158	0.00242516	0.00236497
3.35358	0.00274924	0.00243152	0.00237086
3.35457	0.00275542	0.0024376	0.00237558
3.35548	0.00276092	0.00244315	0.00238005
3.35658	0.0027708	0.00244879	0.00238602
3.3575	0.00277905	0.00245555	0.00239364
3.35853	0.00278663	0.00246251	0.00240045
3.35955	0.00279488	0.00246712	0.00240445
3.36054	0.0028026	0.00247372	0.00241092
3.36153	0.00280979	0.0024808	0.00241881
3.36258	0.00281909	0.00248755	0.00242518
3.36353	0.00282719	0.00249296	0.00242982
3.36453	0.00283445	0.00249572	0.0024357
3.36556	0.00284155	0.00250181	0.00244162
3.36662	0.00284938	0.00250807	0.00244661
3.36762	0.0028569	0.00251422	0.00245011
3.36858	0.00286425	0.00251978	0.00245577
3.36957	0.00287123	0.0025252	0.00246215
3.37055	0.00287855	0.0025306	0.00246763
3.37159	0.00288445	0.00253431	0.00247342
3.37254	0.00289315	0.00254012	0.0024787
3.37363	0.002902	0.00254567	0.00248425
3.37449	0.00290862	0.00255149	0.0024911
3.37557	0.00291667	0.00255745	0.00249582
3.37656	0.00292407	0.00256272	0.00250035
3.37751	0.00293179	0.00256656	0.00250526
3.37849	0.00293912	0.00257107	0.0025121
3.37956	0.00294789	0.00257696	0.00251628
3.38053	0.0029559	0.00258358	0.0025214
3.38162	0.00296601	0.00258759	0.00252775
3.38255	0.00297305	0.00259301	0.00253231
3.38362	0.0029817	0.00259877	0.00253859
3.38458	0.00298856	0.00260449	0.00254531
3.38564	0.00299396	0.00260821	0.00255287
3.38656	0.00300143	0.00261445	0.00255796
3.38754	0.00301079	0.00262119	0.00256144
3.38857	0.00302013	0.00262638	0.00256552
3.38953	0.0030243	0.00263182	0.00257676
3.39052	0.00302994	0.00263666	0.00258521
3.39163	0.00303732	0.00264352	0.00259437
3.39251	0.00304602	0.00264775	0.00259693
3.39355	0.00305494	0.00265456	0.00260168
3.39458	0.00306321	0.00266041	0.00260663
3.39554	0.00306916	0.00266429	0.00261068
3.39653	0.00307719	0.0026687	0.00261536
3.39752	0.00308476	0.00267259	0.00262116
3.39858	0.00309449	0.00267937	0.00262441
3.39962	0.00310428	0.00268475	0.00262841
3.40059	0.00311229	0.00268881	0.00263328
3.40157	0.00312058	0.00269289	0.00264846
3.40249	0.00312741	0.00269849	0.00265105
3.40355	0.00313456	0.00270218	0.00265321
3.40451	0.00314114	0.00271163	0.00265832
3.40557	0.00315187	0.0027164	0.00266379
3.40654	0.00316099	0.00272156	0.00266846
3.40754	0.00316954	0.00272533	0.00267216
3.40862	0.00317645	0.00273242	0.00267686
3.40955	0.00318572	0.002737	0.00268222
3.41054	0.00319494	0.00273994	0.00268564
3.41158	0.00320103	0.00274548	0.00269004
3.41255	0.00321093	0.0027507	0.00269467
3.41367	0.00322059	0.00275588	0.00270071
3.41456	0.00322771	0.00275874	0.002706
3.41559	0.00323582	0.00276543	0.00271133
3.41653	0.0032444	0.00277056	0.00271701
3.41752	0.00325393	0.00277581	0.00272211
3.41857	0.00326234	0.0027821	0.00272781
3.41966	0.00326959	0.00278564	0.00273108
3.42062	0.00327884	0.00278944	0.00273605
3.42153	0.00328335	0.00279526	0.00274126
3.42255	0.00329166	0.00280025	0.00274512
3.42356	0.00330207	0.00280497	0.00275074
3.42453	0.00330893	0.00281118	0.00275493
3.42555	0.0033157	0.00281641	0.00276147
3.42661	0.0033289	0.00282181	0.00276657
3.4275	0.0033318	0.00282644	0.00277238
3.42857	0.00334115	0.00283204	0.00277779
3.42964	0.00334979	0.00283532	0.00278282
3.43055	0.00335988	0.00283947	0.00278841
3.43168	0.00337268	0.00284476	0.00279342
3.43258	0.00338405	0.00285022	0.00279697
3.4336	0.00339009	0.00285551	0.00280181
3.43459	0.00340033	0.0028595	0.00280723
3.43559	0.003406	0.00286404	0.00281264
3.43661	0.00341662	0.00287056	0.00281959
3.43761	0.00342	0.00287573	0.00282632
3.43861	0.00343208	0.00288261	0.00283241
3.43959	0.00343954	0.00288719	0.00283564
3.44066	0.00344906	0.00289238	0.00284075
3.44156	0.00345938	0.00289624	0.00284697
3.44267	0.00346803	0.00290152	0.00285107
3.44357	0.0034761	0.00290677	0.00285572
3.44461	0.00348691	0.00291039	0.00286155
3.44555	0.00349874	0.00291455	0.00286651
3.44656	0.00350655	0.00292084	0.00286931
3.44756	0.00351286	0.0029254	0.00287465
3.44856	0.00351999	0.00293198	0.00287835
3.44954	0.00352913	0.0029369	0.00288306
3.45054	0.0035376	0.00294221	0.00288974
3.45159	0.00354568	0.00294726	0.00289496
3.45249	0.00355267	0.00295151	0.002901
3.45366	0.00356038	0.00295846	0.00290637
3.4546	0.00356939	0.00296309	0.00291022
3.4556	0.00357828	0.00296985	0.00291467
3.4566	0.00358445	0.00297331	0.00292039
3.45758	0.00359385	0.00297753	0.00292432
3.45852	0.00360351	0.00298191	0.00292923
3.45963	0.00361429	0.00298689	0.00293424
3.46057	0.00362173	0.00299164	0.00294116
3.46153	0.00362966	0.00299882	0.00294462
3.46249	0.00363778	0.00300191	0.00294873
3.46358	0.00364689	0.00300592	0.00295483
3.46467	0.00365786	0.00301254	0.00296318
3.46555	0.00366656	0.00301635	0.00296968
3.46671	0.00367488	0.00302163	0.00297492
3.46761	0.00368229	0.00302816	0.00298068
3.46859	0.0036929	0.00303556	0.00298629
3.46957	0.00370276	0.00304051	0.00299027
3.47062	0.00371208	0.00304527	0.00299528
3.4715	0.00372062	0.00305088	0.00300096
3.47264	0.0037316	0.00305332	0.00300617
3.4735	0.00373778	0.00305537	0.0030121
3.47461	0.00374577	0.00306077	0.00301608
3.47562	0.00375316	0.00306574	0.00302208
3.47657	0.00376277	0.00307227	0.00302897
3.4775	0.00377363	0.00307748	0.00303247
3.47859	0.00378003	0.0030806	0.00303734
3.47953	0.00379105	0.00308695	0.00304091
3.48063	0.00380279	0.00308992	0.00304609
3.48162	0.00380813	0.00309257	0.00305069
3.48259	0.00381714	0.0030985	0.00305803
3.4836	0.00382489	0.00310281	0.00306249
3.48456	0.00383225	0.00310924	0.00306683
3.48561	0.00384119	0.00311465	0.00307123
3.48658	0.00385148	0.00311576	0.00307757
3.4876	0.0038612	0.00312161	0.00308023
3.4886	0.00386893	0.00312792	0.00308561
3.48954	0.00388052	0.00313516	0.00309127
3.49065	0.00389143	0.00314234	0.00309597
3.49161	0.00389759	0.00314485	0.00310001
3.49266	0.00390668	0.00314519	0.00310596
3.49365	0.00391451	0.003149	0.00311087
3.49461	0.00392189	0.00315498	0.0031139
3.49568	0.00393155	0.00316057	0.0031197
3.49658	0.00393885	0.00316422	0.0031251
3.49764	0.00394835	0.00316702	0.00312973
3.49861	0.00395755	0.0031708	0.00313371
3.49968	0.00396257	0.00317601	0.00313816
3.50061	0.00397319	0.00318142	0.00314229
3.50158	0.00397955	0.00318758	0.00314752
3.5027	0.00398802	0.00319072	0.00315078
3.50363	0.00399738	0.0031963	0.00315557
3.50453	0.0040061	0.00320028	0.00316182
3.50557	0.00401791	0.00320343	0.00316512
3.50657	0.00402795	0.00320898	0.00316707
3.50757	0.00403704	0.00321406	0.00317352
3.50863	0.00404963	0.00322003	0.00317924
3.50964	0.00405688	0.00322392	0.00318022
3.5105	0.00406479	0.00322928	0.00318499
3.51153	0.00407542	0.0032348	0.00318783
3.5126	0.0040825	0.00323798	0.00319021
3.51369	0.00408894	0.0032423	0.00319383
3.51467	0.00409858	0.00324621	0.00320164
3.51558	0.00411172	0.00324994	0.00320692
3.51655	0.00412445	0.00325252	0.00320827
3.51754	0.00412996	0.00325623	0.00321316
3.51861	0.00413865	0.00326027	0.00321767
3.51964	0.00415004	0.00326581	0.00322232
3.52064	0.00415808	0.00327033	0.00322616
3.5216	0.00416753	0.0032741	0.00323013
3.52257	0.00417715	0.00327609	0.00323271
3.52359	0.00418334	0.00327891	0.00323619
3.52456	0.00419893	0.00328484	0.00323922
3.5256	0.00420704	0.00328798	0.00324393
3.52656	0.00421177	0.00328875	0.00324539
3.52769	0.00422339	0.00329393	0.00325083
3.5287	0.00423216	0.00329831	0.00325283
3.52966	0.00423811	0.00329379	0.00325689
3.53062	0.00424534	0.00329849	0.00326301
3.53169	0.00425499	0.00330393	0.00326542
3.53263	0.00426546	0.00331205	0.00326968
3.53362	0.00427451	0.00331858	0.00327133
3.53464	0.00428247	0.00332215	0.00327497
3.53563	0.00428954	0.00332661	0.00327954
3.53667	0.00429816	0.00332989	0.00328316
3.53762	0.00430552	0.00333431	0.00328669
3.5386	0.00431457	0.00333671	0.00328865
3.53962	0.00432417	0.00334035	0.00329115
3.5407	0.00433553	0.00334374	0.00329634
3.54163	0.00434577	0.00334705	0.00329932
3.54263	0.00435456	0.00335175	0.0033023
3.54366	0.00435997	0.00335511	0.00330766
3.54458	0.00436592	0.00335887	0.00331126
3.54561	0.00437632	0.0033619	0.00331481
3.54665	0.00438224	0.00336342	0.00331796
3.54759	0.00439092	0.00336574	0.00331863
3.54868	0.00440067	0.00337019	0.00332201
3.54959	0.00440873	0.00337287	0.00332588
3.55063	0.00441797	0.00337574	0.00332796
3.55164	0.00442756	0.00337984	0.00332994
3.5526	0.0044372	0.00338095	0.00333346
3.55364	0.00444723	0.00338587	0.00333503
3.55465	0.00445637	0.00338852	0.00333875
3.55568	0.00446635	0.00339138	0.00334131
3.55655	0.00447756	0.0033955	0.00334643
3.55771	0.00448366	0.00339912	0.00334896
3.55862	0.00449063	0.00339938	0.00335181
3.55962	0.00450247	0.00340429	0.00335368
3.56071	0.00450846	0.00340951	0.0033555
3.5616	0.00451748	0.00341196	0.00335714
3.56268	0.00452386	0.00341527	0.00335974
3.56365	0.00453184	0.00341732	0.00336424
3.56459	0.00454034	0.00341665	0.00336669
3.56565	0.0045494	0.00342007	0.0033677
3.56672	0.00456307	0.0034251	0.00337432
3.56764	0.00457315	0.00342816	0.00337488
3.56866	0.00458323	0.00343283	0.00337714
3.56955	0.00459138	0.00343577	0.00338058
3.57062	0.00459821	0.00343637	0.00338251
3.57162	0.00460317	0.00344006	0.00338405
3.57262	0.00461303	0.00344185	0.00338464
3.57369	0.00462259	0.00344519	0.00338722
3.57466	0.00463171	0.0034463	0.00338748
3.57564	0.00463808	0.00345106	0.00339254
3.57652	0.0046492	0.00345675	0.00339395
3.57765	0.00465523	0.00345921	0.00339757
3.57868	0.00466402	0.00346075	0.00340122
3.57969	0.00467597	0.00346713	0.00340493
3.58066	0.00468084	0.00347383	0.00340606
3.58153	0.00468551	0.00347546	0.00341067
3.5827	0.00469399	0.00347957	0.00341203
3.58372	0.00470266	0.00348121	0.00341397
3.58479	0.00470879	0.00348485	0.00341654
3.58562	0.00471711	0.00348564	0.00341684
3.58665	0.00472615	0.00348841	0.00341743
3.58769	0.00473418	0.00348912	0.00342008
3.58865	0.00474257	0.00349451	0.00342222
3.58963	0.0047494	0.00349753	0.00342622
3.59053	0.00475252	0.0034991	0.00342567
3.59167	0.00475643	0.00350024	0.00343075
3.59268	0.0047657	0.00350247	0.00343363
3.59371	0.00477477	0.0035045	0.00343485
3.59462	0.00478163	0.00350595	0.00343485
3.59567	0.00479282	0.00350966	0.00343645
3.59667	0.00480115	0.00351297	0.00343766
3.59762	0.00480972	0.00351449	0.00344286
3.59862	0.00481199	0.00351748	0.00344344
3.59967	0.00481475	0.00352196	0.00344619
3.60064	0.00482455	0.00352389	0.00345134
3.60166	0.00482901	0.00352476	0.00345045
3.6026	0.00483372	0.0035294	0.00345327
3.60359	0.00484349	0.00353487	0.00345479
3.60459	0.00485296	0.00353576	0.00345707
3.60562	0.00486028	0.00353703	0.00346346
3.60663	0.00486651	0.00353852	0.00346463
3.60767	0.0048759	0.00353971	0.00346618
3.60863	0.0048828	0.00354153	0.00346774
3.60958	0.00489496	0.003545	0.00346949
3.6107	0.00489941	0.00354891	0.00347144
3.61168	0.00490609	0.00355139	0.00347422
3.61273	0.00491539	0.00355666	0.00347785
3.61363	0.00492156	0.00356056	0.00347934
3.61464	0.00493155	0.00356234	0.00348458
3.61569	0.00493925	0.00356531	0.00348587
3.61664	0.00494397	0.00356923	0.00348753
3.61762	0.0049513	0.0035731	0.00349177
3.61865	0.00496281	0.00357575	0.0034912
3.61967	0.00497016	0.0035801	0.00349198
3.62069	0.00497437	0.00358357	0.00349539
3.62168	0.00497707	0.00358591	0.00349782
3.62267	0.0049876	0.00359066	0.00349933
3.62369	0.00499564	0.00359338	0.0035015
3.62471	0.00500339	0.0035991	0.00350307
3.6257	0.00501187	0.00360938	0.00350927
3.62664	0.00502203	0.0036072	0.00351633
3.62774	0.00502848	0.00361124	0.00351627
3.62872	0.00502795	0.00361149	0.00351985
3.6297	0.00503604	0.00361406	0.00352274
3.6307	0.0050451	0.00361913	0.00352514
3.63162	0.00505325	0.00362147	0.00352532
3.63271	0.00505816	0.00362587	0.00352472
3.6337	0.00506273	0.00362969	0.00352496
3.63464	0.00506915	0.00363215	0.00352839
3.63573	0.00507614	0.0036351	0.00353205
3.63666	0.00508441	0.00364032	0.00353443
3.63765	0.00509263	0.00364476	0.00353851
3.63872	0.00509754	0.00364786	0.00353979
3.63968	0.00510073	0.00365029	0.00354095
3.64064	0.00510551	0.00365317	0.00354584
3.64166	0.00511213	0.00365691	0.00354694
3.64266	0.00512205	0.00366132	0.00355
3.64363	0.0051392	0.00366635	0.00355339
3.64473	0.00514515	0.00366989	0.00355594
3.64568	0.00514437	0.00367419	0.00355745
3.64666	0.00515245	0.00367759	0.00355989
3.64773	0.00516244	0.00367903	0.00356114
3.64863	0.00517106	0.00368293	0.0035645
3.64972	0.0051796	0.00368674	0.00356619
3.65067	0.00518051	0.0036868	0.00356867
3.65158	0.00518303	0.00368782	0.00357141
3.6527	0.00519022	0.00368996	0.00357574
3.65373	0.00519793	0.00369583	0.003579
3.65462	0.00520725	0.00370089	0.00358048
3.6557	0.00521551	0.00370859	0.00358139
3.65674	0.00521756	0.00371198	0.00358609
3.65766	0.00522245	0.00371635	0.00359023
3.6587	0.00522167	0.00371803	0.00358636
3.65973	0.00523221	0.00372241	0.00358952
3.66067	0.0052391	0.00373065	0.00359326
3.66171	0.00524626	0.00373574	0.00359795
3.66269	0.00525264	0.00373982	0.00360279
3.66372	0.00525801	0.00374379	0.00360617
3.66473	0.00526104	0.0037489	0.00361007
3.66571	0.00526781	0.00375457	0.00361341
3.6667	0.00528015	0.00375908	0.00361706
3.66776	0.00528455	0.00376331	0.00362343
3.66867	0.00529389	0.00376819	0.00362991
3.66961	0.00530104	0.00377392	0.00363275
3.6707	0.00530756	0.00377619	0.00363423
3.67176	0.0053114	0.00377899	0.00363796
3.67272	0.00531279	0.00378594	0.00363974
3.67372	0.00532334	0.00378913	0.00364369
3.67464	0.00533217	0.00379234	0.00364693
3.67564	0.00533996	0.00379891	0.0036492
3.67669	0.00534533	0.0038025	0.0036529
3.67759	0.00534964	0.00380861	0.00365519
3.67877	0.00536108	0.00381444	0.00365966
3.67965	0.00536452	0.00382168	0.00366286
3.68063	0.00536795	0.00382617	0.00366635
3.68176	0.00537605	0.00382937	0.00367173
3.68273	0.00538068	0.0038403	0.00367265
3.68367	0.00538948	0.00384692	0.00367663
3.68469	0.00539769	0.00385153	0.00368071
3.6857	0.00540257	0.0038554	0.00368567
3.68662	0.00540482	0.00385998	0.00368985
3.68769	0.00541573	0.00386508	0.00369252
3.68868	0.00542069	0.0038687	0.00369725
3.68967	0.00542387	0.00387322	0.00370005
3.69079	0.00542551	0.00387672	0.00370399
3.69164	0.00542914	0.00387779	0.00370991
3.69267	0.00543597	0.00388263	0.00371389
3.69366	0.00544083	0.00388711	0.00372023
3.69466	0.0054534	0.00389667	0.00372767
3.69572	0.00546347	0.00390293	0.00372968
3.69672	0.00546639	0.00390632	0.00373029
3.69767	0.00546677	0.00391244	0.00373368
3.6987	0.00547657	0.00391916	0.00373856
3.69974	0.00548432	0.00392714	0.00374367
3.7006	0.00548989	0.00393225	0.00374905
3.70166	0.00549672	0.00394025	0.00375101
3.70271	0.00550903	0.00394738	0.00375499
3.70359	0.00551812	0.00395168	0.00375772
3.70474	0.00552829	0.00395709	0.00376264
3.70573	0.00553519	0.00396322	0.0037663
3.70664	0.00554578	0.00396759	0.00377247
3.70763	0.00555286	0.00397541	0.00377562
3.70867	0.00555369	0.00397961	0.00378098
3.70965	0.00555972	0.00398505	0.00378433
3.71071	0.00556826	0.00399163	0.00378581
3.7117	0.00557762	0.00399674	0.00379194
3.71266	0.00558549	0.00400486	0.00379795
3.71368	0.00559456	0.00401287	0.0038033
3.71475	0.00560052	0.00402069	0.00380678
3.71576	0.00559838	0.00402895	0.00381278
3.71669	0.00560432	0.00403508	0.00381981
3.71767	0.00560588	0.00404327	0.0038254
3.71876	0.00560602	0.00405155	0.0038303
3.7197	0.00561142	0.00405649	0.00383696
3.72072	0.00562079	0.00406368	0.00384434
3.72173	0.00562981	0.00406539	0.00384869
3.72265	0.00563619	0.00407618	0.00385418
3.72371	0.00564482	0.00408278	0.00386109
3.72465	0.00564928	0.00409086	0.00386451
3.72568	0.00565017	0.00409822	0.00387073
3.72663	0.00566027	0.00410039	0.00387646
3.72766	0.00566804	0.0041122	0.00388036
3.72875	0.00567623	0.0041201	0.00389006
3.72971	0.0056802	0.00412917	0.00389605
3.73069	0.00568768	0.00413718	0.00390148
3.73168	0.00569271	0.00414462	0.00390789
3.73268	0.00569879	0.00415369	0.00391416
3.73365	0.00570766	0.00416215	0.00392004
3.73464	0.00571443	0.00416654	0.00392897
3.73578	0.00572475	0.00417451	0.00393354
3.73669	0.00573335	0.00418217	0.00393934
3.73772	0.00573826	0.00419254	0.00394447
3.73865	0.00574854	0.00420073	0.0039518
3.73972	0.00575463	0.0042083	0.00395881
3.74065	0.00576099	0.00422033	0.00396695
3.74164	0.00576435	0.00422997	0.0039729
3.74265	0.00577471	0.00423937	0.00397875
3.74371	0.0057827	0.00424708	0.00398727
3.74464	0.00579009	0.00425626	0.00399345
3.74566	0.00579638	0.00426602	0.00400252
3.74681	0.00580596	0.00427447	0.00401046
3.74768	0.00581664	0.00428078	0.0040164
3.74872	0.00582678	0.00428763	0.00402411
3.74965	0.00583169	0.00429727	0.00403375
3.75041	0.00583361	0.00430229	0.00403757
3.75041	0.0058303	0.003984	0.00374995
3.74984	0.00536489	0.00351917	0.00331986
3.74877	0.00471104	0.00314055	0.00296159
3.74782	0.00420216	0.0028092	0.00265585
3.74683	0.00379119	0.00252337	0.00238181
3.7458	0.00344353	0.0022715	0.0021367
3.74474	0.00314299	0.00204429	0.0019211
3.7438	0.00288987	0.00184241	0.00172453
3.74284	0.00266406	0.00166323	0.00154696
3.7418	0.00247086	0.0014979	0.00138718
3.74078	0.00229512	0.00134767	0.00124117
3.73976	0.00213848	0.00121297	0.0011081
3.73876	0.0019953	0.00108986	0.000988051
3.73779	0.00186465	0.000977991	0.000877578
3.73684	0.00174822	0.000873954	0.00077855
3.73579	0.00163643	0.000781474	0.000688936
3.73482	0.00153709	0.000694755	0.000604346
3.73382	0.00144261	0.000616259	0.00052816
3.73279	0.00135383	0.000544527	0.000458256
3.73182	0.00127409	0.000480516	0.000392935
3.73082	0.00120045	0.000421657	0.000331994
3.72978	0.00113233	0.000364881	0.00027202
3.72885	0.00106865	0.000308229	0.000212213
3.7278	0.00100767	0.000256621	0.000154895
3.72681	0.00095009	0.000205146	9.93625e-05
3.72582	0.000896363	0.000155651	4.05773e-05
3.72486	0.000848479	0.000106291	-9.92771e-06
3.72381	0.000800903	5.40829e-05	-5.69852e-05
3.72279	0.000756753	1.04317e-05	-0.000103446
3.72178	0.000713818	-3.20327e-05	-0.000157483
3.72089	0.00066956	-7.58722e-05	-0.000205198
3.71979	0.000631328	-0.000118213	-0.000250719
3.71883	0.000594545	-0.000166337	-0.000291753
3.71776	0.00055904	-0.000207469	-0.000334436
3.71685	0.000531084	-0.000245106	-0.000372811
3.71578	0.000498565	-0.000280849	-0.000412376
3.71476	0.000464755	-0.000316307	-0.000448304
3.71385	0.000436519	-0.000353849	-0.000483314
3.71275	0.000404964	-0.000386654	-0.000517912
3.7119	0.000376294	-0.000421135	-0.000552047
3.71079	0.000346359	-0.000449929	-0.000581237
3.7099	0.000317632	-0.000482944	-0.000611583
3.70885	0.000291901	-0.000513421	-0.000639532
3.70781	0.000266917	-0.000539261	-0.000668415
3.70684	0.000241645	-0.000565201	-0.000695241
3.70589	0.000218901	-0.000592978	-0.000719535
3.70473	0.000194699	-0.000620336	-0.000743301
3.70383	0.000169003	-0.000644603	-0.000766911
3.7028	0.000140721	-0.000670333	-0.000789251
3.7018	0.000115664	-0.000690464	-0.000813439
3.70083	8.50969e-05	-0.000715666	-0.000838295
3.6998	6.21996e-05	-0.000736954	-0.00085866
3.69877	4.09074e-05	-0.000760478	-0.000864584
3.69778	2.03094e-05	-0.000778856	-0.000888214
3.69689	-2.46462e-06	-0.000800841	-0.000909856
3.69587	-2.20783e-05	-0.000823225	-0.000930383
3.69477	-4.14822e-05	-0.000842441	-0.000947615
3.69388	-6.5156e-05	-0.000861025	-0.000966311
3.69288	-8.35154e-05	-0.000880804	-0.000983965
3.69182	-0.000105255	-0.000898617	-0.0010021
3.69085	-0.000128653	-0.000914819	-0.00101991
3.68979	-0.000151133	-0.000929956	-0.00103818
3.68891	-0.000174152	-0.000948493	-0.00105385
3.68784	-0.00019349	-0.000963861	-0.00106922
3.68683	-0.000211551	-0.000975499	-0.00108404
3.68583	-0.000229229	-0.000990376	-0.00109843
3.68477	-0.000246257	-0.00100552	-0.0011124
3.68388	-0.000265839	-0.00101086	-0.00112411
3.68279	-0.000284804	-0.00102257	-0.00113574
3.68183	-0.000301306	-0.00103802	-0.00115008
3.68078	-0.000319937	-0.00104878	-0.00116268
3.67981	-0.000335154	-0.00105916	-0.00117602
3.67888	-0.000351969	-0.00107077	-0.00118781
3.6779	-0.000369763	-0.00108394	-0.00120049
3.67679	-0.000387586	-0.00109891	-0.0012108
3.67573	-0.000402145	-0.00110924	-0.00122167
3.67483	-0.00041463	-0.00112204	-0.00123156
3.6738	-0.000427236	-0.00113324	-0.00124204
3.67278	-0.000444349	-0.00114229	-0.00125125
3.67185	-0.000458933	-0.00115361	-0.00126038
3.67085	-0.000473826	-0.00116545	-0.0012699
3.66984	-0.000488441	-0.00117431	-0.00127875
3.66883	-0.000503867	-0.00118432	-0.0012894
3.66787	-0.000515013	-0.00119452	-0.00129775
3.66675	-0.000529474	-0.00120358	-0.00130737
3.66589	-0.000539494	-0.00121428	-0.0013153
3.66479	-0.000554715	-0.00122222	-0.00132217
3.66387	-0.000566523	-0.00122762	-0.00133239
3.66276	-0.000577201	-0.00123584	-0.00134063
3.66175	-0.000589128	-0.001244	-0.00134923
3.66081	-0.00060108	-0.0012536	-0.00135589
3.65982	-0.000613345	-0.00126009	-0.00136587
3.65885	-0.000624311	-0.00126696	-0.00137061
3.65782	-0.000641321	-0.00127635	-0.00137647
3.65678	-0.00065078	-0.00128231	-0.00138372
3.65592	-0.000655016	-0.00128859	-0.00139007
3.65483	-0.000669627	-0.00129641	-0.00139637
3.65383	-0.000678216	-0.00130454	-0.00140096
3.65282	-0.000687697	-0.00131242	-0.00140716
3.65184	-0.000701323	-0.00131944	-0.00141436
3.65082	-0.000710289	-0.00132568	-0.00141954
3.64985	-0.000720184	-0.00133105	-0.00142579
3.64875	-0.00072944	-0.00133648	-0.00143154
3.64777	-0.000741102	-0.00134216	-0.0014373
3.64685	-0.000749364	-0.00134686	-0.00144165
3.64577	-0.000755919	-0.00135146	-0.0014472
3.64484	-0.000763147	-0.00135994	-0.00145276
3.6438	-0.00077266	-0.00136681	-0.0014598
3.64275	-0.000784776	-0.00137411	-0.0014642
3.64192	-0.000792012	-0.00137852	-0.00146886
3.64085	-0.000804632	-0.00138339	-0.00147395
3.63977	-0.000812219	-0.0013873	-0.00147864
3.63881	-0.000819579	-0.00139576	-0.00148361
3.63778	-0.000828686	-0.00139805	-0.00148883
3.63684	-0.00083792	-0.00140319	-0.00149432
3.63583	-0.000846416	-0.0014077	-0.00149915
3.63477	-0.000852974	-0.00141228	-0.0015066
3.63377	-0.000859512	-0.00141729	-0.00150963
3.63288	-0.000865416	-0.00141991	-0.00151194
3.63185	-0.000874873	-0.00142467	-0.00151706
3.63084	-0.000885332	-0.00142906	-0.00152108
3.62981	-0.00089089	-0.00143425	-0.00152418
3.62885	-0.000898313	-0.0014415	-0.00152416
3.6279	-0.000906281	-0.00144149	-0.00152766
3.62673	-0.000909992	-0.00144318	-0.00153895
3.62582	-0.000918916	-0.00144949	-0.00154459
3.62482	-0.000924957	-0.0014535	-0.0015479
3.62376	-0.000929669	-0.00145695	-0.00154967
3.62281	-0.000938333	-0.00146254	-0.0015514
3.62183	-0.000945686	-0.00146479	-0.0015524
3.62079	-0.000946495	-0.00146662	-0.00155582
3.61985	-0.000954548	-0.00146826	-0.00155955
3.61881	-0.000961721	-0.00147544	-0.00156415
3.6178	-0.000968108	-0.00147998	-0.0015656
3.61684	-0.000981138	-0.00148066	-0.00157081
3.61576	-0.000987931	-0.00148292	-0.00157282
3.61476	-0.000990292	-0.00148519	-0.00157249
3.61374	-0.000995337	-0.00148898	-0.00157695
3.61281	-0.00100075	-0.0014942	-0.00158164
3.61178	-0.00100966	-0.00149768	-0.00158292
3.61089	-0.00101259	-0.00150004	-0.00158633
3.60981	-0.00102041	-0.0015014	-0.00158939
3.60883	-0.00102615	-0.00150433	-0.00158907
3.60786	-0.00103147	-0.001507	-0.00159476
3.60674	-0.00103471	-0.0015086	-0.00159498
3.60575	-0.00104028	-0.00151073	-0.00159849
3.60485	-0.00104444	-0.00151308	-0.00160011
3.60381	-0.00104825	-0.00151595	-0.00160033
3.6028	-0.0010524	-0.00152134	-0.00160403
3.60186	-0.00105707	-0.00152595	-0.00160737
3.60078	-0.00106484	-0.00153497	-0.00161029
3.59981	-0.00107295	-0.00154131	-0.00161107
3.59879	-0.00107764	-0.0015402	-0.00161313
3.5978	-0.00108303	-0.00154201	-0.00161803
3.59677	-0.00109035	-0.00154493	-0.00161979
3.59585	-0.00109294	-0.00154508	-0.00162256
3.59491	-0.00109616	-0.00154647	-0.00162298
3.59373	-0.00110141	-0.00155053	-0.00162339
3.59279	-0.0011072	-0.00155287	-0.00162629
3.59194	-0.00111487	-0.0015541	-0.00163024
3.5908	-0.00111915	-0.00155391	-0.00163199
3.58983	-0.00111929	-0.00155646	-0.00163394
3.58882	-0.00112499	-0.00155813	-0.00163386
3.58772	-0.00113123	-0.00156092	-0.00163482
3.58682	-0.00113568	-0.00156413	-0.00163948
3.58581	-0.00114212	-0.00156364	-0.00164115
3.58479	-0.00114717	-0.00156455	-0.00164025
3.58374	-0.00114897	-0.00156929	-0.00164047
3.58286	-0.00115466	-0.00157021	-0.00164314
3.58176	-0.00116257	-0.0015714	-0.0016441
3.58084	-0.00116634	-0.00157199	-0.00164606
3.57984	-0.00116881	-0.00157425	-0.00164851
3.57883	-0.00117314	-0.00157599	-0.00165053
3.57779	-0.00118229	-0.00157984	-0.00165439
3.57684	-0.00118532	-0.00158105	-0.00165569
3.57575	-0.0011884	-0.00157942	-0.00165903
3.57478	-0.00119155	-0.0015816	-0.00165838
3.57378	-0.00119772	-0.001585	-0.00165897
3.57284	-0.00119919	-0.00158666	-0.00166046
3.57182	-0.0012046	-0.00158924	-0.00165863
3.57074	-0.00120859	-0.00159069	-0.0016603
3.5698	-0.0012121	-0.0015919	-0.00166425
3.56883	-0.00121543	-0.00159441	-0.00166689
3.5678	-0.0012199	-0.00159524	-0.00166789
3.5668	-0.00122453	-0.00159776	-0.00167033
3.56575	-0.00123167	-0.00160231	-0.00167072
3.56478	-0.00123476	-0.00159988	-0.00167596
3.56377	-0.00123671	-0.00159959	-0.00167554
3.56281	-0.00124061	-0.0016025	-0.00167709
3.56184	-0.00124798	-0.00160414	-0.00167755
3.56086	-0.00125002	-0.0016088	-0.00167823
3.55975	-0.00125227	-0.00161073	-0.00167982
3.55885	-0.0012539	-0.00161364	-0.00167998
3.55776	-0.00126014	-0.00161416	-0.00168117
3.55676	-0.00126723	-0.00161657	-0.00168338
3.55586	-0.00127176	-0.00161779	-0.00168329
3.55479	-0.00127518	-0.00162044	-0.00168508
3.55385	-0.00127672	-0.00162016	-0.00168753
3.55283	-0.00128114	-0.00162013	-0.00168728
3.55179	-0.00128682	-0.00161959	-0.00168882
3.55077	-0.00128955	-0.00162255	-0.00168997
3.54977	-0.00129198	-0.00162652	-0.00169048
3.54883	-0.00129679	-0.00162993	-0.00169172
3.54782	-0.00130225	-0.00162845	-0.00169095
3.54683	-0.00130568	-0.00163005	-0.00169176
3.54576	-0.0013084	-0.00163199	-0.00169517
3.54472	-0.00131251	-0.00163293	-0.00169559
3.54381	-0.00131865	-0.00163435	-0.00169515
3.54279	-0.00132267	-0.00163383	-0.0016983
3.54179	-0.00132518	-0.00163668	-0.00169872
3.54073	-0.00132867	-0.00163922	-0.00170061
3.53985	-0.00132909	-0.00163807	-0.00169999
3.53876	-0.00133219	-0.00163946	-0.00170242
3.53783	-0.00133772	-0.0016434	-0.0017039
3.53676	-0.00134154	-0.00164197	-0.00170369
3.53575	-0.00134582	-0.0016426	-0.00170584
3.53469	-0.00134999	-0.00164318	-0.00170663
3.53377	-0.0013513	-0.00164752	-0.00170826
3.53286	-0.0013549	-0.00164896	-0.00171126
3.53186	-0.00136115	-0.00165114	-0.00171196
3.53079	-0.00136415	-0.00165319	-0.0017138
3.52981	-0.00136801	-0.001656	-0.00171426
3.52884	-0.0013715	-0.00166084	-0.00171686
3.52785	-0.00137571	-0.00166018	-0.00171712
3.52678	-0.0013792	-0.00166046	-0.00171821
3.52574	-0.00138391	-0.00166033	-0.00171764
3.5248	-0.00138862	-0.00166379	-0.00171734
3.52378	-0.00138959	-0.00166453	-0.00171601
3.52278	-0.00139451	-0.00166701	-0.00171952
3.52174	-0.00139714	-0.0016689	-0.00172216
3.52084	-0.00139931	-0.00166861	-0.00172088
3.51977	-0.00140303	-0.00166883	-0.00171898
3.51874	-0.00140478	-0.00167234	-0.00171872
3.51784	-0.00140604	-0.00166945	-0.00171982
3.51678	-0.00140885	-0.00167183	-0.00172026
3.51582	-0.00141094	-0.00167174	-0.00172049
3.51475	-0.00141821	-0.00167347	-0.00172223
3.51382	-0.00141972	-0.00167639	-0.00172432
3.51286	-0.00142435	-0.00167578	-0.00172522
3.51172	-0.00142755	-0.00167672	-0.0017245
3.51082	-0.00143033	-0.00167643	-0.0017267
3.50974	-0.00143468	-0.00167573	-0.00172721
3.50883	-0.00144024	-0.00167973	-0.0017284
3.50785	-0.00144007	-0.00168334	-0.00172982
3.50674	-0.00144421	-0.00168582	-0.00173024
3.50575	-0.00144455	-0.00168454	-0.00172958
3.50477	-0.00144895	-0.00168493	-0.00173011
3.50372	-0.00145046	-0.00168616	-0.00173118
3.5028	-0.00145669	-0.00168383	-0.00173218
3.50176	-0.00145823	-0.00168503	-0.00173175
3.50079	-0.00145919	-0.0016897	-0.0017314
3.49974	-0.0014595	-0.00169015	-0.00173255
3.49873	-0.00146451	-0.00168939	-0.00173344
3.49775	-0.00146525	-0.00168992	-0.00173185
3.49678	-0.00146845	-0.00169082	-0.00173374
3.49582	-0.00147555	-0.00169053	-0.00173309
3.49475	-0.00148004	-0.00169037	-0.0017333
3.49374	-0.00148455	-0.00168983	-0.00173497
3.49279	-0.0014859	-0.00169035	-0.0017354
3.49175	-0.00149089	-0.00169176	-0.00173679
3.49076	-0.00149347	-0.00169522	-0.00173733
3.48986	-0.00149418	-0.00169759	-0.00172695
3.48878	-0.00149697	-0.00169747	-0.00172607
3.48774	-0.00149847	-0.0016986	-0.00172691
3.48677	-0.00150458	-0.00169911	-0.00172775
3.48574	-0.00150951	-0.00170206	-0.00172999
3.48473	-0.00151019	-0.00170483	-0.00173154
3.48371	-0.00151259	-0.00170567	-0.00173289
3.48282	-0.00151388	-0.00170446	-0.00173335
3.48172	-0.00151516	-0.00170573	-0.00173481
3.48075	-0.0015153	-0.00170665	-0.00173714
3.47981	-0.00151955	-0.00170664	-0.00173949
3.47878	-0.00153148	-0.00170598	-0.00173773
3.47778	-0.00153807	-0.00170733	-0.00173875
3.47669	-0.00153903	-0.00170564	-0.00173856
3.47567	-0.00154391	-0.00170843	-0.00173885
3.47475	-0.00154435	-0.0017098	-0.00174039
3.47367	-0.00154521	-0.00171026	-0.00174136
3.47257	-0.00154779	-0.00171066	-0.0017424
3.47176	-0.00154815	-0.00171136	-0.00174147
3.47068	-0.00154938	-0.00171089	-0.00174315
3.46971	-0.00155032	-0.00171543	-0.00174323
3.46874	-0.00155524	-0.00171564	-0.0017412
3.46763	-0.00155759	-0.00171406	-0.00174361
3.46673	-0.00155891	-0.00171429	-0.00174388
3.46571	-0.0015622	-0.00171471	-0.00174089
3.46471	-0.00156261	-0.00171732	-0.0017444
3.4637	-0.00156671	-0.00171719	-0.00174358
3.46267	-0.0015687	-0.00171648	-0.00174475
3.46173	-0.00157085	-0.00171791	-0.00174377
3.46066	-0.00157546	-0.00171926	-0.00174472
3.45967	-0.00157608	-0.00172253	-0.00174565
3.45863	-0.00157463	-0.00172139	-0.00174224
3.45777	-0.00157538	-0.00172262	-0.00173979
3.45674	-0.00157676	-0.00172149	-0.00174042
3.45571	-0.00157751	-0.00172093	-0.00174153
3.45473	-0.00157896	-0.00172267	-0.00174471
3.4537	-0.00158288	-0.0017164	-0.00174508
3.45267	-0.00158655	-0.00171633	-0.00174588
3.45169	-0.00158916	-0.00171737	-0.00174486
3.45074	-0.00158553	-0.00172013	-0.00174592
3.44973	-0.00158757	-0.00172052	-0.00174645
3.44877	-0.0015893	-0.00171917	-0.00174582
3.44775	-0.00159105	-0.00172021	-0.00174715
3.44672	-0.00159507	-0.00171929	-0.00174787
3.44573	-0.00159915	-0.00171907	-0.00174556
3.44473	-0.00160051	-0.0017226	-0.00174608
3.44372	-0.00160045	-0.00172359	-0.00174613
3.44275	-0.00160354	-0.00172357	-0.00174522
3.44167	-0.00160598	-0.00172046	-0.00174598
3.44068	-0.00160792	-0.00172175	-0.00174598
3.43969	-0.0016089	-0.00172062	-0.00174445
3.43872	-0.00161104	-0.00172055	-0.00174591
3.43771	-0.00161352	-0.00172374	-0.00174563
3.4367	-0.00161563	-0.00172543	-0.00174673
3.43569	-0.00161942	-0.00172782	-0.00174575
3.43474	-0.00161934	-0.00172825	-0.0017445
3.43375	-0.00162171	-0.00172924	-0.00174419
3.43271	-0.00162361	-0.00172736	-0.00174525
3.43165	-0.00162491	-0.00172528	-0.00174612
3.43068	-0.00162539	-0.00172452	-0.0017463
3.42967	-0.00162381	-0.0017236	-0.00174685
3.4287	-0.00162369	-0.00172015	-0.00174653
3.42771	-0.00162607	-0.00172228	-0.00174453
3.42664	-0.00163044	-0.00172439	-0.00174369
3.42572	-0.00163297	-0.00172392	-0.00174393
3.42472	-0.00163634	-0.00172446	-0.00174447
3.42362	-0.00163774	-0.00172381	-0.0017452
3.42265	-0.00163758	-0.00172373	-0.00174435
3.4217	-0.00163616	-0.00172479	-0.00174392
3.42068	-0.00163637	-0.00172463	-0.00174215
3.41969	-0.00163698	-0.00172547	-0.0017432
3.41868	-0.00163921	-0.00172499	-0.00174253
3.41767	-0.00164083	-0.00172783	-0.00174238
3.41665	-0.00164216	-0.00172824	-0.00174188
3.41571	-0.00164201	-0.00172766	-0.00174249
3.41467	-0.00164242	-0.00172812	-0.00174136
3.41372	-0.00164422	-0.00172764	-0.00173989
3.41265	-0.00164392	-0.00172882	-0.00173798
3.41175	-0.00164769	-0.00172979	-0.00173988
3.41061	-0.0016492	-0.00172926	-0.00174112
3.40959	-0.0016497	-0.00172925	-0.00173983
3.40873	-0.00165064	-0.00172675	-0.00174124
3.40767	-0.00165242	-0.00172544	-0.00173901
3.40671	-0.00165471	-0.00172457	-0.00174007
3.40564	-0.00165965	-0.00172318	-0.00173915
3.40465	-0.0016639	-0.00172398	-0.00173742
3.4036	-0.00166134	-0.00172684	-0.00173672
3.40267	-0.00165974	-0.00172888	-0.00173941
3.40168	-0.00165906	-0.00172828	-0.00173906
3.40065	-0.00166155	-0.00172665	-0.00173694
3.39966	-0.00166419	-0.00172839	-0.00173641
3.39864	-0.00166732	-0.00172775	-0.00173847
3.39767	-0.00166873	-0.00172692	-0.00173935
3.3967	-0.0016694	-0.00172681	-0.00173636
3.39573	-0.00166991	-0.00172607	-0.00173607
3.3947	-0.0016683	-0.00172815	-0.00173735
3.39359	-0.00167048	-0.00172833	-0.00173681
3.39268	-0.00167223	-0.0017271	-0.00173663
3.39168	-0.0016721	-0.00172836	-0.00173767
3.39072	-0.00167727	-0.00172947	-0.00173862
3.38974	-0.00167699	-0.00172928	-0.00173887
3.38869	-0.00167676	-0.00173011	-0.001738
3.38766	-0.00167834	-0.0017323	-0.00173858
3.38673	-0.00168165	-0.00173341	-0.00173985
3.38566	-0.00168275	-0.00173305	-0.0017393
3.38475	-0.00168443	-0.00173161	-0.00173802
3.38368	-0.00168708	-0.00172961	-0.001738
3.38272	-0.00168742	-0.00173005	-0.00174058
3.38169	-0.00169076	-0.00173105	-0.00174129
3.38067	-0.00169418	-0.001733	-0.00173901
3.37964	-0.00169434	-0.00173338	-0.00174013
3.37876	-0.0016929	-0.00173505	-0.00174184
3.37767	-0.00169386	-0.00173583	-0.00174194
3.37667	-0.00169365	-0.00173657	-0.00174261
3.37569	-0.00169284	-0.00173899	-0.00174442
3.37469	-0.00169764	-0.00173956	-0.00174429
3.37371	-0.00169717	-0.00173816	-0.00174373
3.37271	-0.00170092	-0.00173997	-0.00174121
3.37163	-0.0016999	-0.00174128	-0.00174108
3.37071	-0.00170349	-0.00174307	-0.00174395
3.36966	-0.00170421	-0.00174331	-0.00174399
3.36877	-0.00170512	-0.00174601	-0.001745
3.36772	-0.00170656	-0.00174549	-0.00174518
3.36678	-0.0017075	-0.00174608	-0.00174288
3.36567	-0.00170958	-0.00174668	-0.0017452
3.36464	-0.00171104	-0.00174621	-0.00174669
3.36363	-0.00171467	-0.00174744	-0.00174677
3.36268	-0.00171606	-0.00174618	-0.00174502
3.36168	-0.00171884	-0.00174605	-0.00174674
3.36066	-0.00172138	-0.0017445	-0.00174762
3.35969	-0.00172254	-0.00174168	-0.00174888
3.35865	-0.00172065	-0.00174257	-0.00175204
3.35763	-0.00171947	-0.00174517	-0.00174987
3.35663	-0.00172093	-0.00174602	-0.0017519
3.35572	-0.00172138	-0.00174624	-0.00175367
3.35464	-0.00172236	-0.00174732	-0.00175646
3.35373	-0.0017255	-0.001752	-0.00175793
3.35267	-0.00172322	-0.00175147	-0.0017562
3.35161	-0.00172423	-0.0017509	-0.00175674
3.35071	-0.00172308	-0.00175066	-0.00175699
3.34962	-0.00172329	-0.00175181	-0.00175601
3.34869	-0.00172573	-0.0017499	-0.00175734
3.34765	-0.00172941	-0.00175316	-0.00175851
3.34671	-0.00172981	-0.00175405	-0.00175942
3.34571	-0.00173158	-0.0017561	-0.00175989
3.34466	-0.00173364	-0.00175549	-0.0017595
3.34364	-0.0017377	-0.001757	-0.0017606
3.34269	-0.0017374	-0.00175841	-0.00176151
3.34166	-0.00173876	-0.00175913	-0.0017628
3.34064	-0.00173669	-0.00176034	-0.00176354
3.33962	-0.00173429	-0.00176003	-0.00176451
3.3387	-0.00173593	-0.00176144	-0.00176485
3.33767	-0.00173576	-0.00176353	-0.00176454
3.33662	-0.00173916	-0.00176567	-0.0017644
3.33566	-0.00174278	-0.00176717	-0.00176635
3.33463	-0.00174282	-0.00176568	-0.00176556
3.33373	-0.00174192	-0.00176077	-0.00176716
3.33263	-0.00174348	-0.0017606	-0.00177016
3.33171	-0.00174166	-0.00176388	-0.00176959
3.3307	-0.00174379	-0.00176621	-0.00177074
3.32956	-0.00174288	-0.00176698	-0.0017698
3.32863	-0.0017446	-0.00176578	-0.00177155
3.32769	-0.00174512	-0.00176657	-0.00177123
3.3266	-0.00174561	-0.0017667	-0.00177186
3.3257	-0.00174513	-0.00176815	-0.00177248
3.3247	-0.001747	-0.00176671	-0.00177349
3.32359	-0.00175029	-0.00176792	-0.00177593
3.32271	-0.00175052	-0.00176628	-0.00177619
3.32166	-0.00174787	-0.00176753	-0.00177551
3.3206	-0.00174726	-0.00176732	-0.00177346
3.31966	-0.00174666	-0.00176569	-0.00177262
3.31863	-0.00174663	-0.0017676	-0.00177356
3.31759	-0.00174523	-0.00176811	-0.00177426
3.31662	-0.00174511	-0.00176922	-0.00177565
3.31572	-0.00174442	-0.00176991	-0.00177407
3.31464	-0.00174133	-0.00177094	-0.00177325
3.31363	-0.00173969	-0.00177076	-0.00177474
3.31263	-0.00174001	-0.00177038	-0.0017743
3.31161	-0.00174111	-0.00177142	-0.00177151
3.31064	-0.00173935	-0.00177276	-0.00177334
3.30964	-0.00174069	-0.00177369	-0.00177303
3.30862	-0.00173947	-0.00177144	-0.00177329
3.30758	-0.00173821	-0.00176951	-0.00177238
3.30666	-0.00173827	-0.0017682	-0.00177123
3.30561	-0.00173901	-0.00176725	-0.00177149
3.30472	-0.00173947	-0.00176613	-0.00177001
3.3037	-0.00173614	-0.00176647	-0.00176989
3.3026	-0.00173439	-0.00176747	-0.00176859
3.30165	-0.00173264	-0.00176567	-0.00176803
3.30061	-0.0017314	-0.00176448	-0.00176644
3.29968	-0.00172967	-0.0017641	-0.00176579
3.29856	-0.00172968	-0.00176254	-0.00176511
3.29762	-0.00172766	-0.00176176	-0.00176429
3.29667	-0.00172271	-0.00175955	-0.00176147
3.29566	-0.0017227	-0.00175752	-0.00176079
3.29458	-0.00171882	-0.00175747	-0.0017603
3.29362	-0.00172059	-0.00175649	-0.00175888
3.29263	-0.00171855	-0.00175545	-0.00175614
3.29165	-0.00171773	-0.00175461	-0.00175401
3.2906	-0.00171479	-0.00175278	-0.00175152
3.28972	-0.0017147	-0.00175004	-0.00175085
3.28864	-0.00171241	-0.00174893	-0.00174963
3.28767	-0.00171172	-0.00174838	-0.00174843
3.28665	-0.00170754	-0.00174489	-0.00174626
3.28557	-0.00170509	-0.00174485	-0.00174709
3.28453	-0.00170126	-0.00174443	-0.00174626
3.2836	-0.0016986	-0.00174187	-0.00174337
3.28261	-0.00169803	-0.00173752	-0.00174054
3.28163	-0.0016939	-0.00173409	-0.00173831
3.28055	-0.00169157	-0.00173374	-0.00173569
3.27969	-0.00168861	-0.00173159	-0.00173253
3.27868	-0.00168404	-0.00172907	-0.00172951
3.2776	-0.00168284	-0.00172844	-0.00172794
3.2766	-0.00168284	-0.00172356	-0.00172729
3.27564	-0.00167842	-0.00172037	-0.00172369
3.27461	-0.00167814	-0.00171867	-0.00172088
3.27371	-0.00167527	-0.00171703	-0.00171762
3.27262	-0.00167233	-0.00171583	-0.00171565
3.27164	-0.00166928	-0.00171178	-0.00171334
3.27057	-0.00166664	-0.00170751	-0.00171011
3.26957	-0.00166541	-0.00170387	-0.00170791
3.2686	-0.00166175	-0.00170219	-0.00170611
3.26757	-0.00166051	-0.00170019	-0.00170158
3.26661	-0.00165509	-0.00169649	-0.00169883
3.2656	-0.00165241	-0.00169355	-0.00169598
3.2645	-0.00164935	-0.00168964	-0.00169212
3.26358	-0.00164777	-0.00168751	-0.00169001
3.26262	-0.00164237	-0.00168554	-0.00168815
3.26166	-0.00163956	-0.00168054	-0.00168405
3.26068	-0.00163801	-0.00167693	-0.00168032
3.25962	-0.0016349	-0.00167636	-0.00167886
3.2586	-0.00163261	-0.001674	-0.00167664
3.25756	-0.00162767	-0.00166959	-0.00167408
3.25658	-0.00162498	-0.00166568	-0.00167138
3.25556	-0.00162383	-0.00166623	-0.00166675
3.25457	-0.00161745	-0.00166211	-0.0016646
3.25361	-0.00161602	-0.00165887	-0.00166136
3.25262	-0.00161593	-0.00165542	-0.00165691
3.25161	-0.00161423	-0.00165239	-0.00165331
3.25064	-0.00161151	-0.00165012	-0.00164988
3.24966	-0.00160938	-0.00164586	-0.00164646
3.24861	-0.00160554	-0.00164058	-0.00164268
3.24754	-0.00160199	-0.0016382	-0.00164057
3.24663	-0.00159964	-0.00163296	-0.00163671
3.24561	-0.00159713	-0.00163072	-0.00163367
3.2446	-0.00159306	-0.00162913	-0.00163006
3.24364	-0.00158995	-0.00162453	-0.00162801
3.24255	-0.00158726	-0.00162069	-0.00162437
3.24161	-0.00158623	-0.00161868	-0.00162092
3.24061	-0.00158447	-0.0016153	-0.00161734
3.23966	-0.00158048	-0.00161227	-0.00161457
3.23863	-0.00157575	-0.00160741	-0.00161292
3.23766	-0.00157304	-0.00160595	-0.0016094
3.23659	-0.00157435	-0.00160286	-0.00160719
3.23561	-0.0015702	-0.00160062	-0.00160495
3.23456	-0.00156772	-0.00159807	-0.00159979
3.23359	-0.00156591	-0.00159373	-0.00159668
3.23258	-0.00156703	-0.00159143	-0.00159469
3.23151	-0.00156292	-0.00158913	-0.00159195
3.23059	-0.00155835	-0.00158761	-0.00159068
3.22954	-0.00155558	-0.00158531	-0.00158674
3.2286	-0.0015528	-0.00158079	-0.00158403
3.22761	-0.00155325	-0.00157648	-0.0015808
3.22669	-0.00154749	-0.00157374	-0.00157818
3.22557	-0.00154383	-0.00157218	-0.00157629
3.22463	-0.0015418	-0.00157126	-0.00157242
3.22358	-0.00154136	-0.00156902	-0.00157001
3.2226	-0.00153781	-0.00156742	-0.0015654
3.22164	-0.00153403	-0.00156383	-0.0015625
3.22055	-0.001535	-0.00155903	-0.00156053
3.21965	-0.00153417	-0.00155757	-0.00155832
3.21864	-0.00152958	-0.00155458	-0.00155554
3.21763	-0.00152421	-0.00155199	-0.00155269
3.21654	-0.00152485	-0.00154871	-0.00155011
3.21558	-0.00152649	-0.00154635	-0.00154833
3.21452	-0.00152452	-0.00154207	-0.00154454
3.2136	-0.00152049	-0.00153893	-0.00154425
3.21259	-0.00151665	-0.00153689	-0.00154149
3.21159	-0.00151467	-0.00153397	-0.00153894
3.21055	-0.00151442	-0.00153061	-0.00153633
3.20958	-0.00151317	-0.00152702	-0.00153319
3.20862	-0.0015094	-0.00152567	-0.00153148
3.20753	-0.00150621	-0.00152363	-0.00152983
3.20653	-0.0015044	-0.00152281	-0.00152701
3.20557	-0.00150369	-0.0015209	-0.00152442
3.2046	-0.00150039	-0.001519	-0.00152169
3.20356	-0.00150021	-0.00151633	-0.00151838
3.20263	-0.00149903	-0.00151184	-0.00151555
3.20159	-0.00149909	-0.00151097	-0.0015149
3.20059	-0.00149576	-0.001508	-0.00151376
3.19955	-0.00149364	-0.00150661	-0.00151082
3.19866	-0.00149197	-0.00150406	-0.00150867
3.19758	-0.00148904	-0.00150186	-0.00150682
3.19665	-0.00148909	-0.00149853	-0.00150417
3.19559	-0.00148948	-0.00149469	-0.00150304
3.19459	-0.00148926	-0.0014942	-0.0015017
3.19367	-0.00148635	-0.00149162	-0.00149796
3.19251	-0.00148377	-0.00149154	-0.00149711
3.19158	-0.00148449	-0.00149008	-0.00149558
3.1906	-0.00148319	-0.00148879	-0.00149359
3.18959	-0.00147908	-0.00148641	-0.00149086
3.18852	-0.00147698	-0.00148588	-0.00148809
3.18759	-0.00147605	-0.00148247	-0.00148655
3.18653	-0.00147299	-0.0014818	-0.00148449
3.18549	-0.00147138	-0.00147897	-0.00148295
3.18463	-0.00147083	-0.00147711	-0.00148202
3.18352	-0.00146948	-0.0014759	-0.00147885
3.18261	-0.00146746	-0.00147631	-0.00147697
3.18156	-0.00146916	-0.00147351	-0.00147505
3.18056	-0.00146604	-0.00147159	-0.00147492
3.17965	-0.00146312	-0.00146824	-0.001475
3.17857	-0.00146156	-0.0014662	-0.00147267
3.17751	-0.00146075	-0.00146575	-0.00147046
3.17657	-0.00146027	-0.00146638	-0.00146833
3.17553	-0.00145975	-0.00146577	-0.00146675
3.1745	-0.00145778	-0.00146184	-0.0014671
3.17359	-0.00145489	-0.00146135	-0.00146416
3.17259	-0.00145515	-0.00145919	-0.00146325
3.17154	-0.00145379	-0.00145541	-0.00146092
3.17052	-0.00145121	-0.00145496	-0.00145996
3.16959	-0.00145012	-0.00145392	-0.00145745
3.16856	-0.00144707	-0.00145134	-0.00145614
3.16757	-0.00144689	-0.00144974	-0.00145543
3.16656	-0.00144689	-0.00144934	-0.00145281
3.16556	-0.00144583	-0.00144959	-0.00145107
3.16459	-0.00144338	-0.00144993	-0.00144977
3.16358	-0.00144194	-0.00144701	-0.00144806
3.16252	-0.00144024	-0.00144503	-0.00144654
3.16156	-0.0014394	-0.00144365	-0.00144484
3.16056	-0.00143728	-0.00144199	-0.00144446
3.15958	-0.00143657	-0.00144119	-0.00144192
3.15866	-0.00143582	-0.00143999	-0.00144045
3.15762	-0.00143469	-0.00143786	-0.00143941
3.15657	-0.00143457	-0.0014364	-0.00143977
3.15554	-0.00143408	-0.00143595	-0.00143898
3.15452	-0.00143281	-0.0014352	-0.00143826
3.15354	-0.00143026	-0.00143353	-0.0014379
3.1525	-0.00142799	-0.00143284	-0.0014356
3.15157	-0.00142775	-0.00143194	-0.00143402
3.15055	-0.00142727	-0.00143006	-0.00143335
3.14955	-0.00142737	-0.00143027	-0.00143257
3.14863	-0.00142683	-0.00142862	-0.0014312
3.14758	-0.00142561	-0.00142919	-0.00143138
3.14655	-0.00142589	-0.00142875	-0.00142952
3.14552	-0.00142368	-0.00142645	-0.00142736
3.14455	-0.00142171	-0.00142498	-0.00142582
3.14362	-0.00141847	-0.00142398	-0.00142496
3.14259	-0.00141578	-0.00142338	-0.00142402
3.14155	-0.00141749	-0.00142215	-0.00142408
3.14056	-0.00141786	-0.00141931	-0.00142243
3.13967	-0.00141624	-0.00141757	-0.00142024
3.13854	-0.00141491	-0.00141657	-0.00142129
3.13767	-0.00141251	-0.00141644	-0.00142068
3.13664	-0.00141192	-0.00141521	-0.00141978
3.13557	-0.00141051	-0.00141352	-0.00141933
3.13453	-0.00141084	-0.00141381	-0.00141817
3.13352	-0.00140899	-0.00141463	-0.00141719
3.13264	-0.00140864	-0.0014151	-0.00141543
3.13156	-0.0014065	-0.00141506	-0.0014157
3.13056	-0.00140768	-0.00141513	-0.00141535
3.1296	-0.00140654	-0.00141251	-0.00141432
3.12854	-0.00140537	-0.00141047	-0.00141403
3.12758	-0.00140355	-0.00140913	-0.00141186
3.1265	-0.00140298	-0.00140826	-0.00141153
3.12563	-0.00140157	-0.00140845	-0.00141151
3.12452	-0.00140204	-0.00140849	-0.00141007
3.12357	-0.00140312	-0.00140794	-0.00141024
3.12264	-0.00140215	-0.00140691	-0.00140977
3.12158	-0.00140018	-0.00140513	-0.00140797
3.1206	-0.00140104	-0.00140437	-0.00140712
3.11957	-0.00139985	-0.00140268	-0.00140718
3.11853	-0.00139895	-0.00140278	-0.00140586
3.11752	-0.0013986	-0.00140111	-0.00140476
3.11652	-0.00139553	-0.00140105	-0.0014041
3.11557	-0.00139533	-0.00140103	-0.00140225
3.11454	-0.00139374	-0.00140103	-0.00139954
3.11353	-0.00139429	-0.00140109	-0.00139947
3.1126	-0.0013925	-0.00140161	-0.00139938
3.11159	-0.00139116	-0.00140016	-0.0013987
3.11052	-0.00139167	-0.00140029	-0.00139798
3.10956	-0.00139219	-0.00139936	-0.00139793
3.10856	-0.00138986	-0.00139822	-0.00139778
3.10761	-0.00138919	-0.00139788	-0.00139629
3.1065	-0.0013898	-0.00139717	-0.00139608
3.10561	-0.00138973	-0.00139803	-0.0013977
3.10459	-0.00139	-0.00139777	-0.00139684
3.10353	-0.00138943	-0.00139615	-0.00139479
3.10259	-0.0013882	-0.0013948	-0.00139518
3.10159	-0.00138868	-0.00139348	-0.00139414
3.10058	-0.0013878	-0.00139368	-0.00139401
3.09958	-0.00138768	-0.00139224	-0.00139347
3.09857	-0.00138387	-0.00139273	-0.00139338
3.09753	-0.00138334	-0.0013924	-0.00139193
3.09653	-0.00138278	-0.00139069	-0.00139093
3.09551	-0.00138286	-0.00139033	-0.00139001
3.09457	-0.00138228	-0.00138953	-0.00139
3.09347	-0.00138097	-0.0013888	-0.00139038
3.09251	-0.00137942	-0.00138765	-0.00139018
3.0916	-0.0013817	-0.00138819	-0.00138959
3.09048	-0.00138249	-0.00138752	-0.00138821
3.08951	-0.00138076	-0.00138679	-0.00138547
3.08852	-0.00137856	-0.00138645	-0.00138288
3.08754	-0.00137677	-0.00138661	-0.00138143
3.08652	-0.00137797	-0.00138694	-0.00138107
3.08547	-0.00137844	-0.00138643	-0.00138116
3.08456	-0.00137713	-0.00138613	-0.00138428
3.08361	-0.00137683	-0.00138658	-0.00138544
3.08252	-0.00137541	-0.00138645	-0.00138501
3.08159	-0.00137453	-0.00138683	-0.00138281
3.08055	-0.00137282	-0.0013854	-0.00138473
3.07956	-0.00137356	-0.00138446	-0.0013844
3.07854	-0.00137218	-0.00138449	-0.00138286
3.07759	-0.00137248	-0.00138434	-0.00138289
3.0765	-0.00137213	-0.00138558	-0.00138282
3.07546	-0.0013724	-0.00138358	-0.00138164
3.0745	-0.00137287	-0.00138272	-0.00138122
3.07354	-0.00137253	-0.00138251	-0.00138039
3.07253	-0.00137195	-0.00138373	-0.00137997
3.07153	-0.00137102	-0.00138458	-0.0013824
3.0706	-0.00136957	-0.00138496	-0.00138169
3.06962	-0.00137022	-0.00138301	-0.00138055
3.06856	-0.00136921	-0.00138323	-0.00138124
3.06748	-0.00137092	-0.00138378	-0.00138083
3.0666	-0.00137009	-0.00138413	-0.00138011
3.06552	-0.00136898	-0.00138369	-0.00138025
3.06459	-0.00136882	-0.001383	-0.00137976
3.06354	-0.00137011	-0.00138266	-0.00138146
3.06253	-0.00137003	-0.00138207	-0.00138019
3.0616	-0.00136832	-0.00138238	-0.00137943
3.06058	-0.0013668	-0.00138241	-0.00138023
3.05961	-0.0013671	-0.00138161	-0.00137891
3.05862	-0.00136854	-0.00138177	-0.00137764
3.05749	-0.00136746	-0.00138198	-0.00137745
3.05648	-0.00136796	-0.00138107	-0.0013771
3.05556	-0.00136725	-0.0013815	-0.00137701
3.05448	-0.00136772	-0.00138271	-0.00137995
3.05351	-0.00136959	-0.00138265	-0.0013783
3.05254	-0.00136919	-0.00138226	-0.00137997
3.05149	-0.00136953	-0.00138139	-0.00137853
3.05057	-0.0013642	-0.00138213	-0.00137745
3.04947	-0.00136452	-0.00138133	-0.00137743
3.04854	-0.00136388	-0.00138155	-0.0013774
3.04745	-0.00136185	-0.00138017	-0.00137882
3.04647	-0.00136176	-0.00137987	-0.00137809
3.0455	-0.0013644	-0.0013811	-0.00137686
3.04458	-0.00136453	-0.00138015	-0.00137717
3.04347	-0.00136567	-0.00138096	-0.00137697
3.04248	-0.00136506	-0.00138146	-0.00137732
3.04153	-0.00136494	-0.00137922	-0.00137622
3.04056	-0.00136196	-0.00138116	-0.00137612
3.03952	-0.00136346	-0.00138168	-0.00137461
3.03853	-0.00136259	-0.00138178	-0.00137496
3.03753	-0.00136218	-0.00138028	-0.00137562
3.03655	-0.00136259	-0.00138142	-0.00137332
3.03554	-0.00136399	-0.00138125	-0.00137375
3.03457	-0.00136361	-0.00137975	-0.00137308
3.03355	-0.00136156	-0.00138033	-0.00137532
3.03256	-0.00136081	-0.00137975	-0.0013742
3.03149	-0.00136207	-0.00137915	-0.00137352
3.03056	-0.00136353	-0.00137982	-0.00137353
3.02957	-0.00136247	-0.00137985	-0.0013749
3.02852	-0.00136249	-0.00138171	-0.00137706
3.02753	-0.00136292	-0.00138134	-0.00137651
3.02652	-0.00136225	-0.00138013	-0.00137577
3.0255	-0.00136245	-0.00138094	-0.00137457
3.02463	-0.00136181	-0.00138073	-0.00137361
3.02353	-0.00136098	-0.0013802	-0.00137254
3.0225	-0.00135922	-0.00138087	-0.00137299
3.02159	-0.00135996	-0.00138027	-0.00137214
3.02044	-0.00135997	-0.00137981	-0.00137151
3.01952	-0.00135965	-0.00137891	-0.00137153
3.01854	-0.0013605	-0.00137967	-0.00137249
3.01743	-0.00136064	-0.00137919	-0.00137401
3.01653	-0.00136	-0.00137842	-0.0013747
3.0155	-0.00136223	-0.0013796	-0.00137487
3.01459	-0.0013617	-0.00137868	-0.00137294
3.01353	-0.00136256	-0.00137997	-0.00137272
3.01252	-0.00136051	-0.00138063	-0.0013736
3.01154	-0.00135845	-0.00137878	-0.00137157
3.01055	-0.00135797	-0.00138006	-0.00137271
3.00953	-0.00135722	-0.00138122	-0.00137247
3.00862	-0.00135806	-0.00138094	-0.00137242
3.00742	-0.00135739	-0.00138134	-0.0013714
3.00655	-0.00135621	-0.00138232	-0.00137262
3.00549	-0.00135633	-0.00138157	-0.00137305
3.00444	-0.00135705	-0.00138093	-0.00137198
3.00346	-0.00135776	-0.00138059	-0.00137347
3.00248	-0.00135946	-0.00137974	-0.00137176
3.00142	-0.00135948	-0.00138002	-0.00137178
3.00048	-0.00136003	-0.00137851	-0.00137072
2.99951	-0.00135759	-0.00137837	-0.00137068
2.99853	-0.00135715	-0.00137751	-0.00137098
2.9975	-0.00135541	-0.00137693	-0.00137325
2.99656	-0.00135511	-0.00137629	-0.0013732
2.99549	-0.00135618	-0.00137556	-0.0013707
2.99443	-0.00135625	-0.00137703	-0.00136971
2.99347	-0.00135561	-0.00137822	-0.00136794
2.99247	-0.00135603	-0.00137781	-0.00136754
2.99154	-0.00135629	-0.00137606	-0.0013664
2.99056	-0.00135402	-0.00137461	-0.0013668
2.98947	-0.00135417	-0.00137472	-0.00136837
2.98853	-0.00135585	-0.00137528	-0.0013672
2.98739	-0.00135524	-0.00137495	-0.00136786
2.98643	-0.00135387	-0.00137563	-0.00136849
2.98559	-0.001352	-0.00137552	-0.00136955
2.98453	-0.00135338	-0.00137501	-0.00136815
2.98349	-0.00135409	-0.00137466	-0.00136827
2.98248	-0.00135358	-0.00137295	-0.00136678
2.98145	-0.00135417	-0.00137238	-0.00136788
2.9805	-0.0013532	-0.00137216	-0.00136582
2.97952	-0.00135325	-0.00137246	-0.00136404
2.97844	-0.00135279	-0.00137284	-0.00136489
2.97749	-0.00135177	-0.00137269	-0.00136419
2.97656	-0.00135504	-0.00137225	-0.00136349
2.97544	-0.00135471	-0.00137304	-0.00136284
2.97449	-0.00135317	-0.00137255	-0.00136206
2.97352	-0.00135378	-0.00137081	-0.00136141
2.97251	-0.00135209	-0.00136972	-0.00136171
2.97146	-0.00134998	-0.00137066	-0.001361
2.97048	-0.00135031	-0.00136886	-0.00136148
2.96957	-0.0013474	-0.001369	-0.00136163
2.96847	-0.00134665	-0.00136755	-0.0013614
2.96745	-0.00134712	-0.00136594	-0.00136045
2.96636	-0.00134807	-0.00136493	-0.00135834
2.96543	-0.00134724	-0.00136576	-0.00135867
2.9645	-0.00134795	-0.00136544	-0.00135956
2.96346	-0.00134524	-0.00136479	-0.00135978
2.9625	-0.00134574	-0.00136614	-0.00135952
2.96153	-0.00134648	-0.00136402	-0.00135792
2.96052	-0.00134604	-0.00136373	-0.00135598
2.95944	-0.00134464	-0.00136228	-0.00135699
2.95845	-0.00134435	-0.00136216	-0.00135525
2.95747	-0.00134389	-0.00135926	-0.00135485
2.95645	-0.00134332	-0.00135716	-0.00135509
2.95553	-0.00134182	-0.00135863	-0.00135483
2.95454	-0.0013422	-0.00135856	-0.00135312
2.95354	-0.00134335	-0.00135868	-0.00135181
2.95246	-0.0013413	-0.00135954	-0.00135173
2.95149	-0.00134314	-0.00135793	-0.00135054
2.95048	-0.00134307	-0.00135813	-0.00135034
2.94955	-0.00134338	-0.00135545	-0.00134998
2.94849	-0.00134355	-0.00135531	-0.00134837
2.94753	-0.00134211	-0.00135387	-0.00134998
2.94646	-0.00134141	-0.0013534	-0.001349
2.9455	-0.00134028	-0.00135212	-0.00134936
2.9445	-0.00133908	-0.00135177	-0.00134666
2.94346	-0.0013395	-0.00134897	-0.0013462
2.94249	-0.00133879	-0.00134945	-0.00134538
2.94143	-0.00133821	-0.00134984	-0.00134313
2.94053	-0.00133676	-0.00135007	-0.00134304
2.93955	-0.00133655	-0.00134827	-0.00134201
2.93847	-0.00133368	-0.00134631	-0.00134149
2.93747	-0.00133392	-0.00134812	-0.00134148
2.93648	-0.0013344	-0.00134776	-0.00134193
2.93556	-0.00133197	-0.00134635	-0.00134109
2.93461	-0.00133323	-0.00134472	-0.00133937
2.93348	-0.00133389	-0.00134474	-0.00133945
2.93252	-0.00133274	-0.00134178	-0.00133816
2.9315	-0.00133298	-0.00134079	-0.00133766
2.93052	-0.00133304	-0.00134075	-0.00133635
2.92947	-0.00133155	-0.00134125	-0.001335
2.92846	-0.00133222	-0.00134255	-0.00133404
2.92747	-0.00133245	-0.00134358	-0.0013342
2.92653	-0.00133064	-0.00134164	-0.00133537
2.92553	-0.00133118	-0.00134126	-0.00133284
2.92452	-0.00133089	-0.00134009	-0.00133174
2.92345	-0.00132977	-0.00133872	-0.00133179
2.92247	-0.00132775	-0.0013381	-0.00133177
2.92144	-0.00132723	-0.00133772	-0.00133044
2.92049	-0.00132748	-0.00133701	-0.00132964
2.91943	-0.00132719	-0.00133574	-0.00132995
2.91848	-0.0013257	-0.00133528	-0.00133065
2.9175	-0.00132503	-0.00133448	-0.00133059
2.91645	-0.00132624	-0.00133257	-0.00133008
2.91545	-0.00132531	-0.00133151	-0.0013296
2.91447	-0.00132372	-0.00133181	-0.00132832
2.91344	-0.00132464	-0.00133022	-0.00132631
2.91252	-0.00132418	-0.00133037	-0.00132519
2.91154	-0.00132305	-0.00133039	-0.00132462
2.91043	-0.00132438	-0.00132934	-0.00132245
2.90959	-0.00132364	-0.0013291	-0.00132191
2.90846	-0.00132318	-0.00132823	-0.00132114
2.90747	-0.00132468	-0.00132766	-0.00132184
2.90653	-0.00132369	-0.00132711	-0.00132306
2.90542	-0.00132391	-0.00132667	-0.00132145
2.90455	-0.00132176	-0.00132783	-0.00132018
2.90344	-0.00132247	-0.00132717	-0.00132103
2.90247	-0.00132199	-0.00132665	-0.00132046
2.90142	-0.00132247	-0.00132529	-0.00132027
2.90048	-0.00132106	-0.00132413	-0.00131986
2.89944	-0.00132137	-0.00132461	-0.00131917
2.89844	-0.00132231	-0.00132515	-0.00131835
2.89744	-0.00132097	-0.00132331	-0.00131725
2.89652	-0.00132168	-0.00132155	-0.00131714
2.89555	-0.00132047	-0.00132146	-0.00131673
2.89438	-0.00132164	-0.00132292	-0.00131578
2.89347	-0.00132162	-0.00132271	-0.0013154
2.89245	-0.00131957	-0.00132328	-0.00131603
2.89151	-0.00131715	-0.00132302	-0.00131662
2.89053	-0.00131734	-0.00132126	-0.00131489
2.88944	-0.00131752	-0.00132187	-0.00131399
2.88853	-0.00131705	-0.00132133	-0.00131331
[truncated: 505 more rows]

## Sheet: Fig 2B
Ewe/V	I/mA-g	I/mA-g	I/mA-g	I/mA-g	I/mA-g
3.15881	-0.000324304	0.00195137	0.00296239	0.0029772	0.00293276
3.1593	-0.000102897	0.00195149	0.00300338	0.0030184	0.00297335
3.16029	0.000135423	0.00195369	0.00304942	0.00306467	0.00301893
3.16128	0.000295283	0.00195846	0.00310611	0.00312164	0.00307505
3.16244	0.000400031	0.00195772	0.00314994	0.00316569	0.00311844
3.16329	0.000474293	0.00195986	0.00318191	0.00319782	0.00315009
3.16445	0.000529772	0.00196094	0.00321232	0.00322838	0.00318019
3.16527	0.000574012	0.00196234	0.00324576	0.00326199	0.0032133
3.16626	0.000608779	0.00196627	0.00328843	0.00330488	0.00325555
3.16728	0.00064028	0.00196793	0.003298	0.00331449	0.00326502
3.1682	0.000665148	0.00196995	0.00334772	0.00336446	0.00331425
3.16929	0.000684576	0.00197529	0.00340065	0.00341766	0.00336665
3.17016	0.000705609	0.00197895	0.00343138	0.00344854	0.00339707
3.17121	0.000722495	0.00197675	0.00350769	0.00352522	0.00347261
3.17225	0.000735935	0.00198172	0.00355675	0.00357453	0.00352118
3.17328	0.000750928	0.0019843	0.00358848	0.00360643	0.0035526
3.17428	0.000761895	0.00198423	0.00358693	0.00360486	0.00355106
3.17516	0.000771099	0.00198701	0.00366195	0.00368026	0.00362533
3.17639	0.000779586	0.00199141	0.00371338	0.00373195	0.00367625
3.17731	0.00078557	0.0019894	0.0037545	0.00377327	0.00371695
3.17815	0.000793633	0.00199136	0.00382607	0.0038452	0.00378781
3.17922	0.000804987	0.00199665	0.00389004	0.00390949	0.00385113
3.18036	0.000813863	0.00199487	0.00392826	0.0039479	0.00388897
3.18121	0.000821678	0.00199968	0.00395402	0.00397379	0.00391448
3.18216	0.000826493	0.0020044	0.00402822	0.00404836	0.00398793
3.18321	0.000833859	0.002006	0.00405174	0.004072	0.00401122
3.18424	0.000840446	0.00200801	0.00414311	0.00416382	0.00410167
3.18525	0.000846967	0.00200884	0.00416229	0.0041831	0.00412067
3.18614	0.000849904	0.00201139	0.00421777	0.00423886	0.00417559
3.1873	0.000852341	0.00201448	0.0042975	0.00431899	0.00425453
3.18814	0.000859152	0.00201678	0.00435197	0.00437373	0.00430845
3.18934	0.000864834	0.00201987	0.00441398	0.00443605	0.00436984
3.1903	0.000871103	0.00202276	0.00445554	0.00447782	0.00441099
3.19131	0.00087552	0.00202699	0.00451293	0.00453549	0.0044678
3.19224	0.000881235	0.00202852	0.00457718	0.00460007	0.00453141
3.19323	0.000888732	0.00203438	0.00462682	0.00464995	0.00458055
3.19415	0.000891412	0.00203566	0.00469665	0.00472014	0.00464969
3.1952	0.000894665	0.00203468	0.00474062	0.00476432	0.00469321
3.1963	0.000901504	0.0020353	0.00484815	0.00487239	0.00479966
3.19726	0.00090621	0.00204033	0.00489938	0.00492388	0.00485039
3.19819	0.000909644	0.0020457	0.00494162	0.00496633	0.0048922
3.19927	0.000916903	0.0020458	0.00502002	0.00504512	0.00496982
3.20023	0.000923505	0.00204869	0.00507855	0.00510394	0.00502776
3.2013	0.000929289	0.00205118	0.00515429	0.00518006	0.00510274
3.20224	0.000929631	0.00205225	0.0052293	0.00525544	0.005177
3.20329	0.000932615	0.00205589	0.00530703	0.00533356	0.00525396
3.20432	0.000938308	0.00205938	0.00536808	0.00539492	0.0053144
3.20525	0.000944196	0.00206158	0.00544565	0.00547288	0.0053912
3.20624	0.000948124	0.0020642	0.00552663	0.00555427	0.00547137
3.20722	0.000952045	0.00206787	0.00558862	0.00561656	0.00553273
3.20826	0.000956525	0.00207264	0.00563813	0.00566632	0.00558175
3.20913	0.000956726	0.00207111	0.00568841	0.00571686	0.00563153
3.21024	0.000957713	0.0020718	0.00575483	0.00578361	0.00569728
3.21118	0.000965547	0.00207666	0.00583593	0.00586511	0.00577757
3.21226	0.000969008	0.00208021	0.00592649	0.00595612	0.00586722
3.21333	0.000973475	0.00208314	0.00598302	0.00601293	0.00592319
3.21417	0.000980761	0.00208315	0.00608965	0.00612009	0.00602875
3.21525	0.000984356	0.002088	0.00611741	0.006148	0.00605624
3.2163	0.000987794	0.00209071	0.00622918	0.00626033	0.00616689
3.21732	0.000992255	0.00209505	0.00633216	0.00636382	0.00626884
3.21825	0.00099301	0.00209587	0.00635605	0.00638783	0.00629249
3.21933	0.000996226	0.00210073	0.00644485	0.00647707	0.0063804
3.22021	0.00100241	0.00210627	0.00654296	0.00657568	0.00647753
3.22119	0.00100651	0.0021035	0.00660037	0.00663337	0.00653437
3.22222	0.00101123	0.00210562	0.00668534	0.00671877	0.00661849
3.22328	0.00101299	0.00210846	0.00675264	0.0067864	0.00668511
3.22419	0.00101906	0.00211376	0.00684107	0.00687528	0.00677266
3.22515	0.00102459	0.00211572	0.00692927	0.00696391	0.00685997
3.22623	0.00102882	0.00211786	0.00701059	0.00704564	0.00694049
3.22723	0.00103157	0.00211966	0.00702434	0.00705946	0.0069541
3.22828	0.00103357	0.00212452	0.00714498	0.0071807	0.00707353
3.22922	0.00103908	0.0021256	0.00723382	0.00726999	0.00716149
3.23029	0.00104462	0.00212965	0.00733654	0.00737322	0.00726317
3.23132	0.0010479	0.00213152	0.00739518	0.00743216	0.00732123
3.23214	0.00104916	0.00213387	0.00749545	0.00753293	0.0074205
3.23319	0.00105173	0.00213677	0.00756456	0.00760238	0.00748892
3.23422	0.00105627	0.0021375	0.00764394	0.00768216	0.0075675
3.23526	0.00106329	0.00214125	0.00770438	0.0077429	0.00762734
3.23625	0.00106565	0.00214235	0.00778582	0.00782475	0.00770796
3.23719	0.00107092	0.00214553	0.00785293	0.00789219	0.0077744
3.23819	0.00107303	0.00214975	0.00796766	0.0080075	0.00788798
3.23925	0.00107703	0.00215094	0.00804145	0.00808166	0.00796104
3.2402	0.00108199	0.00215356	0.00811738	0.00815796	0.0080362
3.24122	0.0010842	0.00215992	0.00819827	0.00823926	0.00811629
3.24223	0.00108903	0.00216301	0.00829173	0.00833318	0.00820881
3.24329	0.00109387	0.00216527	0.00836689	0.00840872	0.00828322
3.24423	0.00109415	0.00217106	0.00843441	0.00847658	0.00835006
3.24524	0.00109886	0.00217054	0.00848862	0.00853107	0.00840374
3.24628	0.0011018	0.0021741	0.00856662	0.00860945	0.00848095
3.24722	0.00110529	0.00217474	0.00862524	0.00866837	0.00853899
3.24826	0.00110521	0.00218048	0.00872756	0.0087712	0.00864029
3.24925	0.00111264	0.00218389	0.00880799	0.00885203	0.00871991
3.25023	0.00112125	0.00218559	0.00890309	0.0089476	0.00881406
3.25121	0.00112392	0.00219014	0.0089892	0.00903415	0.00889931
3.25224	0.0011258	0.00219283	0.00909057	0.00913602	0.00899966
3.25306	0.00112937	0.00219623	0.00913091	0.00917657	0.0090396
3.25419	0.00113197	0.00219866	0.00918107	0.00922697	0.00908926
3.25529	0.00113583	0.00220021	0.00923684	0.00928303	0.00914448
3.25629	0.00113902	0.00220346	0.00932672	0.00937336	0.00923346
3.25726	0.00114193	0.0022071	0.00940398	0.009451	0.00930994
3.25807	0.00114636	0.00221192	0.00950993	0.00955748	0.00941483
3.2592	0.00115299	0.00221778	0.00956584	0.00961366	0.00947018
3.26035	0.00115577	0.00221691	0.00965332	0.00970158	0.00955678
3.26121	0.00115654	0.00222065	0.00972875	0.00977739	0.00963146
3.26215	0.00116197	0.00222643	0.00979923	0.00984823	0.00970124
3.26319	0.00116717	0.0022271	0.00983094	0.00988009	0.00973263
3.26429	0.00116842	0.00223035	0.00989999	0.00994949	0.00980099
3.26519	0.00117238	0.00223445	0.00997644	0.0100263	0.00987668
3.26624	0.00117657	0.00223581	0.0100391	0.0100893	0.00993872
3.26725	0.0011815	0.00223807	0.0100893	0.0101397	0.00998837
3.26825	0.001181	0.00223994	0.0101536	0.0102043	0.010052
3.26916	0.0011859	0.00224489	0.0102165	0.0102676	0.0101144
3.27024	0.00119143	0.00224909	0.0103013	0.0103528	0.0101983
3.27125	0.00120073	0.00225302	0.0103747	0.0104266	0.010271
3.27222	0.00120447	0.00225482	0.0104607	0.010513	0.0103561
3.27328	0.00120952	0.00226049	0.0104821	0.0105345	0.0103773
3.27423	0.00120812	0.00226785	0.0105184	0.010571	0.0104133
3.27517	0.00121289	0.00226996	0.0105941	0.0106471	0.0104882
3.27623	0.00121823	0.00227008	0.0106343	0.0106875	0.0105279
3.27713	0.00121888	0.00227411	0.0107088	0.0107623	0.0106017
3.27821	0.00122478	0.00227908	0.0107631	0.0108169	0.0106554
3.27918	0.00122498	0.00228069	0.0108203	0.0108744	0.0107121
3.28016	0.001229	0.00228397	0.0108899	0.0109443	0.010781
3.2812	0.00123472	0.00228854	0.0109677	0.0110225	0.010858
3.28225	0.00124146	0.0022942	0.0110283	0.0110835	0.010918
3.28324	0.00124546	0.00229921	0.0110538	0.0111091	0.0109433
3.28416	0.00125134	0.00229986	0.0111241	0.0111797	0.0110129
3.28525	0.00124946	0.00230426	0.0111286	0.0111843	0.0110173
3.28623	0.00125357	0.00230778	0.0111616	0.0112174	0.01105
3.28722	0.00125719	0.00231059	0.0112121	0.0112682	0.0111
3.28813	0.0012621	0.0023158	0.0112598	0.0113161	0.0111472
3.28925	0.00126573	0.0023207	0.0113273	0.0113839	0.011214
3.29025	0.00127127	0.00232428	0.0113786	0.0114355	0.0112648
3.29124	0.00127746	0.00232476	0.0113935	0.0114505	0.0112796
3.29225	0.0012823	0.00232755	0.011433	0.0114901	0.0113186
3.29323	0.00128191	0.00233399	0.011463	0.0115203	0.0113484
3.29408	0.00128455	0.00234282	0.0114998	0.0115573	0.0113848
3.29516	0.00128695	0.00234534	0.0115059	0.0115635	0.0113909
3.29624	0.00129103	0.0023503	0.0115424	0.0116001	0.011427
3.29713	0.00130248	0.00235379	0.0115815	0.0116394	0.0114657
3.29819	0.00130135	0.00235614	0.0116203	0.0116784	0.0115041
3.29918	0.001305	0.00235834	0.0116498	0.0117081	0.0115333
3.30027	0.00131231	0.00236307	0.0116609	0.0117192	0.0115443
3.30119	0.00131321	0.00236782	0.0116913	0.0117498	0.0115744
3.3022	0.0013172	0.00237291	0.0117309	0.0117896	0.0116136
3.3031	0.00131808	0.00237795	0.0117633	0.0118221	0.0116457
3.30414	0.00132424	0.00237786	0.0117558	0.0118145	0.0116382
3.30518	0.00132924	0.00238339	0.0117478	0.0118065	0.0116303
3.3062	0.00133405	0.00239246	0.0117508	0.0118096	0.0116333
3.30716	0.0013417	0.00239501	0.0117855	0.0118444	0.0116677
3.30807	0.00134344	0.00239875	0.0118142	0.0118733	0.0116961
3.30915	0.00134516	0.00240336	0.0118159	0.011875	0.0116978
3.31024	0.00134717	0.00240502	0.0118244	0.0118835	0.0117062
3.31111	0.00135267	0.0024123	0.0118412	0.0119004	0.0117228
3.31206	0.00135406	0.00241884	0.0118654	0.0119248	0.0117468
3.31323	0.00135813	0.00242153	0.0118741	0.0119335	0.0117554
3.31418	0.00136447	0.00242661	0.0118692	0.0119286	0.0117505
3.31521	0.00136716	0.00243043	0.0118639	0.0119232	0.0117452
3.3162	0.00137012	0.00243028	0.0118663	0.0119256	0.0117476
3.3172	0.00137086	0.00243585	0.0118721	0.0119314	0.0117533
3.31814	0.00137326	0.00244298	0.0118717	0.011931	0.0117529
3.31916	0.00137572	0.00244579	0.0118817	0.0119411	0.0117629
3.32018	0.00138074	0.00244987	0.0118803	0.0119397	0.0117615
3.3212	0.00138338	0.00245548	0.0118754	0.0119348	0.0117566
3.32212	0.00138535	0.00246193	0.0118696	0.011929	0.0117509
3.32316	0.00139352	0.00246719	0.011858	0.0119173	0.0117394
3.32414	0.00139774	0.0024684	0.0118541	0.0119134	0.0117356
3.32519	0.00140162	0.00247374	0.0118436	0.0119028	0.0117252
3.32626	0.00140743	0.00247588	0.0117994	0.0118584	0.0116814
3.32714	0.00140761	0.00248098	0.0118265	0.0118856	0.0117082
3.32811	0.00141222	0.00248682	0.0118439	0.0119031	0.0117255
3.32912	0.00141554	0.0024914	0.0118116	0.0118706	0.0116934
3.33021	0.00141714	0.00249305	0.0117913	0.0118503	0.0116734
3.33106	0.00142102	0.00249716	0.0117982	0.0118571	0.0116802
3.33223	0.00142681	0.00250214	0.0118119	0.0118709	0.0116937
3.33323	0.00143161	0.00250802	0.0118024	0.0118614	0.0116844
3.33426	0.00143812	0.0025152	0.0117832	0.0118422	0.0116654
3.33509	0.00143823	0.00252402	0.0117573	0.011816	0.0116397
3.3361	0.00144125	0.00252312	0.0117453	0.011804	0.0116278
3.3372	0.00144714	0.00252794	0.0117209	0.0117795	0.0116037
3.33815	0.00144831	0.00253455	0.0117164	0.011775	0.0115993
3.33903	0.00145219	0.00254113	0.0117039	0.0117624	0.0115869
3.34014	0.00145965	0.00254501	0.0116899	0.0117484	0.011573
3.34111	0.00146031	0.00255179	0.0116881	0.0117465	0.0115712
3.34212	0.00146292	0.0025544	0.0116742	0.0117325	0.0115574
3.34312	0.0014681	0.00255465	0.0116318	0.0116899	0.0115155
3.34423	0.00146967	0.00255743	0.0115895	0.0116474	0.0114736
3.34516	0.00147616	0.00256539	0.0116079	0.011666	0.0114918
3.34615	0.00147839	0.00257315	0.0116043	0.0116623	0.0114883
3.3471	0.0014823	0.00257886	0.0115704	0.0116282	0.0114547
3.3481	0.00148587	0.00258473	0.0115573	0.0116151	0.0114418
3.34921	0.00148661	0.00259056	0.0115645	0.0116223	0.0114489
3.35008	0.0014905	0.0025946	0.0115456	0.0116033	0.0114302
3.35117	0.00149293	0.00259371	0.0115212	0.0115788	0.011406
3.35217	0.00149516	0.00259534	0.0115124	0.0115699	0.0113973
3.35306	0.00149958	0.00260188	0.0114952	0.0115527	0.0113802
3.35408	0.00150558	0.00260547	0.0114875	0.011545	0.0113727
3.35513	0.00150866	0.00261313	0.0114691	0.0115265	0.0113544
3.35617	0.00151445	0.00261662	0.0114518	0.0115091	0.0113373
3.35718	0.0015205	0.00262168	0.0114147	0.0114718	0.0113005
3.35808	0.00152205	0.00263104	0.0113759	0.0114327	0.0112621
3.3591	0.00152607	0.0026339	0.0113781	0.011435	0.0112643
3.36006	0.0015258	0.00263997	0.0113882	0.0114451	0.0112743
3.36107	0.00152709	0.00264672	0.0113833	0.0114402	0.0112694
3.3621	0.00153046	0.0026471	0.0113454	0.0114021	0.0112319
3.36325	0.00153263	0.00265505	0.011326	0.0113826	0.0112127
3.36415	0.00153494	0.00265753	0.0113287	0.0113853	0.0112154
3.36514	0.00155813	0.00266209	0.011299	0.0113555	0.011186
3.3662	0.00155721	0.00266795	0.0112968	0.0113533	0.0111838
3.36726	0.00156202	0.0026703	0.0112818	0.0113382	0.011169
3.36821	0.00156415	0.0026759	0.0112761	0.0113325	0.0111634
3.3692	0.00156817	0.00267971	0.0112583	0.0113146	0.0111458
3.3702	0.00157099	0.00268249	0.0112499	0.0113061	0.0111374
3.37115	0.00157363	0.00268604	0.0112276	0.0112837	0.0111153
3.37221	0.00157407	0.00269192	0.0112116	0.0112677	0.0110995
3.37322	0.00157892	0.0026995	0.0112	0.011256	0.011088
3.37429	0.00158262	0.00270648	0.0111612	0.011217	0.0110496
3.37514	0.00158689	0.0027102	0.0111531	0.0112089	0.0110416
3.37617	0.00159006	0.00271132	0.0111663	0.0112221	0.0110546
3.3772	0.0015941	0.00271781	0.0111587	0.0112145	0.0110472
3.37826	0.0015946	0.0027217	0.0111088	0.0111643	0.0109977
3.3792	0.00159685	0.00273317	0.0110746	0.01113	0.0109639
3.38012	0.00160072	0.00273131	0.0110764	0.0111318	0.0109657
3.38118	0.00160451	0.00273778	0.0110895	0.0111449	0.0109786
3.38222	0.00160827	0.00274047	0.0110964	0.0111519	0.0109855
3.38318	0.00161287	0.0027451	0.0110883	0.0111437	0.0109774
3.38411	0.0016135	0.00274788	0.0110628	0.0111181	0.0109521
3.38522	0.00161609	0.00275213	0.0110277	0.0110828	0.0109174
3.38612	0.00162057	0.00275595	0.0110213	0.0110764	0.0109111
3.38716	0.0016226	0.00276353	0.0110112	0.0110663	0.0109011
3.38818	0.00162414	0.00276595	0.0109881	0.011043	0.0108782
3.38908	0.00162745	0.00276752	0.0109726	0.0110275	0.0108629
3.39017	0.0016326	0.00277277	0.0109688	0.0110237	0.0108591
3.39104	0.00163819	0.00277817	0.0109472	0.0110019	0.0108377
3.39216	0.00163931	0.00278438	0.0109399	0.0109946	0.0108305
3.39315	0.00164283	0.00279109	0.010933	0.0109877	0.0108237
3.39424	0.00164503	0.00279324	0.010907	0.0109615	0.0107979
3.39519	0.00164948	0.00280001	0.0109043	0.0109589	0.0107953
3.39636	0.00165451	0.00280608	0.0108863	0.0109408	0.0107775
3.39718	0.00165588	0.00280776	0.0108913	0.0109458	0.0107824
3.39826	0.00165725	0.00281246	0.0108583	0.0109126	0.0107497
3.39922	0.00166213	0.00281687	0.0108395	0.0108937	0.0107311
3.40018	0.00166095	0.00281756	0.0108261	0.0108802	0.0107178
3.40112	0.00166439	0.00282276	0.010814	0.010868	0.0107058
3.40211	0.00166633	0.00282506	0.0108057	0.0108597	0.0106977
3.40316	0.00166865	0.00282931	0.0108064	0.0108605	0.0106984
3.4042	0.00166898	0.00283113	0.0107886	0.0108426	0.0106808
3.40525	0.00167135	0.00283543	0.0107892	0.0108432	0.0106813
3.40614	0.001677	0.00284169	0.0107793	0.0108332	0.0106715
3.40715	0.00168176	0.00284427	0.0107189	0.0107725	0.0106117
3.40817	0.00168196	0.00284812	0.0107222	0.0107758	0.010615
3.40924	0.00168681	0.00285449	0.0107058	0.0107593	0.0105987
3.4102	0.00168899	0.0028611	0.0106694	0.0107228	0.0105627
3.41109	0.00169103	0.00286342	0.0106651	0.0107185	0.0105585
3.4122	0.00169693	0.00287041	0.010647	0.0107002	0.0105405
3.41303	0.00169396	0.00286995	0.0106577	0.010711	0.0105512
3.41414	0.00169763	0.00287637	0.0106407	0.0106939	0.0105343
3.41509	0.00169907	0.00288054	0.0106221	0.0106752	0.0105159
3.41613	0.00170135	0.00288206	0.0106104	0.0106635	0.0105043
3.4171	0.00170398	0.00288333	0.0106022	0.0106552	0.0104961
3.41817	0.00170747	0.00288759	0.0105874	0.0106404	0.0104815
3.41912	0.00171159	0.00289071	0.0105492	0.0106019	0.0104437
3.42021	0.00171051	0.00289528	0.010526	0.0105787	0.0104208
3.42111	0.00171172	0.00289657	0.0104986	0.0105511	0.0103936
3.42211	0.00172036	0.00290445	0.0105095	0.010562	0.0104044
3.42307	0.00172045	0.00290821	0.0104967	0.0105492	0.0103917
3.42406	0.00172213	0.00290948	0.0104893	0.0105417	0.0103844
3.42514	0.00172764	0.00291315	0.0104647	0.010517	0.0103601
3.42617	0.0017311	0.00291713	0.0104501	0.0105024	0.0103456
3.42711	0.0017297	0.00291982	0.0104535	0.0105058	0.010349
3.42827	0.0017344	0.00292178	0.0104169	0.010469	0.0103127
3.4292	0.00173431	0.00292691	0.0104107	0.0104627	0.0103066
3.4301	0.0017387	0.00292977	0.0103692	0.010421	0.0102655
3.43108	0.00173937	0.00293603	0.0103375	0.0103892	0.0102341
3.43216	0.00174146	0.00293515	0.0103323	0.010384	0.010229
3.43316	0.00174468	0.00294002	0.0103193	0.0103709	0.0102161
3.43408	0.00174727	0.0029406	0.0103055	0.010357	0.0102024
3.43518	0.00175236	0.00294344	0.0103015	0.010353	0.0101985
3.43611	0.00175079	0.00294718	0.0102868	0.0103383	0.010184
3.43713	0.00175086	0.00295018	0.0102627	0.0103141	0.0101601
3.43821	0.00175203	0.00295648	0.010237	0.0102882	0.0101346
3.4391	0.00175293	0.00295856	0.0102141	0.0102652	0.010112
3.4401	0.00175735	0.0029588	0.0102011	0.0102521	0.0100991
3.4411	0.00175966	0.00296261	0.0101875	0.0102384	0.0100856
3.44214	0.0017646	0.00296741	0.0101675	0.0102183	0.0100658
3.44315	0.00176629	0.00296617	0.0101544	0.0102052	0.0100529
3.44409	0.00176961	0.00297464	0.0101473	0.010198	0.0100458
3.44512	0.00177293	0.00297337	0.0100988	0.0101493	0.00999783
3.44612	0.00177049	0.0029785	0.0100993	0.0101498	0.00999831
3.44703	0.00177698	0.00298072	0.010092	0.0101425	0.00999113
3.44819	0.00177865	0.00298314	0.0100799	0.0101303	0.00997906
3.4491	0.00178359	0.00298774	0.010054	0.0101043	0.0099535
3.45017	0.00178258	0.0029891	0.010038	0.0100882	0.00993763
3.45126	0.00178534	0.00299305	0.0100073	0.0100574	0.00990728
3.45205	0.00178294	0.00299702	0.00998434	0.0100343	0.00988449
3.45315	0.00178529	0.00299521	0.00995542	0.0100052	0.00985587
3.45398	0.00178695	0.00299785	0.00992942	0.00997907	0.00983013
3.45512	0.00179021	0.00300048	0.00988359	0.00993301	0.00978476
3.4562	0.00179384	0.00300119	0.00988992	0.00993937	0.00979102
3.45705	0.00179616	0.00300517	0.00989825	0.00994774	0.00979927
3.45815	0.00179781	0.00300838	0.00987436	0.00992373	0.00977561
3.45915	0.0017977	0.00301067	0.00983844	0.00988763	0.00974006
3.46	0.00180164	0.00301346	0.00981719	0.00986628	0.00971902
3.46113	0.00180723	0.00301606	0.00980644	0.00985547	0.00970838
3.46218	0.00181069	0.00301599	0.00979387	0.00984284	0.00969593
3.46313	0.001811	0.00301883	0.00978511	0.00983404	0.00968726
3.4641	0.0018111	0.00302056	0.00975449	0.00980327	0.00965695
3.46506	0.00181197	0.00302274	0.00973837	0.00978706	0.00964099
3.46601	0.00181354	0.00302558	0.00971702	0.00976561	0.00961985
3.46715	0.00181858	0.00302973	0.00968671	0.00973514	0.00958984
3.46817	0.00182376	0.0030306	0.00968969	0.00973814	0.00959279
3.46917	0.0018189	0.00303158	0.00968273	0.00973115	0.0095859
3.47013	0.00182112	0.00303426	0.00966814	0.00971648	0.00957146
3.47126	0.00182498	0.00303411	0.00963574	0.00968392	0.00953938
3.47216	0.00183103	0.00303488	0.00961101	0.00965907	0.0095149
3.47306	0.00182687	0.00303823	0.00961389	0.00966196	0.00951776
3.4741	0.00183098	0.00304022	0.00958004	0.00962794	0.00948424
3.47508	0.00183066	0.00304274	0.00955197	0.00959973	0.00945645
3.47609	0.00183496	0.00304827	0.00952737	0.00957501	0.0094321
3.4771	0.00183411	0.00304774	0.00949892	0.00954641	0.00940393
3.47807	0.00183593	0.00305002	0.0095032	0.00955072	0.00940817
3.47909	0.0018393	0.00305061	0.00949512	0.00954259	0.00940017
3.48007	0.00184572	0.00305434	0.00948319	0.00953061	0.00938836
3.48115	0.0018488	0.00305571	0.00943219	0.00947935	0.00933786
3.48218	0.00185108	0.00305907	0.00943595	0.00948313	0.00934159
3.48302	0.00185396	0.00306025	0.00941978	0.00946687	0.00932558
3.48416	0.00185225	0.00306071	0.00941139	0.00945845	0.00931728
3.48512	0.0018518	0.0030615	0.00939778	0.00944477	0.0093038
3.48622	0.00185568	0.00306554	0.00935592	0.0094027	0.00926236
3.48702	0.0018526	0.00307015	0.00934057	0.00938728	0.00924717
3.48828	0.00185571	0.00307386	0.00932837	0.00937501	0.00923508
3.48923	0.0018621	0.00307633	0.00932291	0.00936952	0.00922968
3.49005	0.00186405	0.00307534	0.00930535	0.00935188	0.0092123
3.49106	0.00186707	0.00307794	0.00927658	0.00932296	0.00918381
3.49204	0.00186971	0.00308256	0.00925774	0.00930402	0.00916516
3.49306	0.00186916	0.00308346	0.00923949	0.00928568	0.00914709
3.49406	0.00186952	0.00308501	0.00924542	0.00929164	0.00915296
3.49504	0.00187013	0.00308886	0.00922283	0.00926894	0.0091306
3.49611	0.00187316	0.00309077	0.00921605	0.00926213	0.00912389
3.49714	0.00187617	0.00309289	0.0092021	0.00924812	0.00911008
3.49808	0.00187914	0.00309373	0.00916341	0.00920923	0.00907178
3.49914	0.00188427	0.00309615	0.00911354	0.00915911	0.0090224
3.50023	0.00188269	0.00309766	0.00911471	0.00916029	0.00902357
3.50115	0.00188647	0.00309939	0.00911295	0.00915851	0.00902182
3.50207	0.00188584	0.00310187	0.00910938	0.00915493	0.00901828
3.50308	0.00188741	0.00310228	0.0090995	0.009145	0.00900851
3.50404	0.00188989	0.00310236	0.0090764	0.00912178	0.00898564
3.50514	0.00189137	0.00310331	0.00904252	0.00908773	0.00895209
3.50603	0.00189168	0.00310563	0.00903555	0.00908073	0.0089452
3.50721	0.00189783	0.00310932	0.00899941	0.00904441	0.00890942
3.50807	0.00189964	0.00311407	0.00899406	0.00903903	0.00890412
3.50916	0.00190164	0.00311839	0.00898989	0.00903484	0.00889999
3.51013	0.00190632	0.00312474	0.00896237	0.00900718	0.00887275
3.51118	0.00190408	0.00312997	0.00893708	0.00898176	0.00884771
3.51201	0.00190644	0.0031289	0.00890357	0.00894808	0.00881453
3.51311	0.00190721	0.00312484	0.00889511	0.00893959	0.00880616
3.51414	0.0019113	0.00312653	0.00889938	0.00894388	0.00881039
3.51514	0.0019143	0.00312524	0.00888614	0.00893057	0.00879728
3.5162	0.00191453	0.00312832	0.00886716	0.0089115	0.00877849
3.51709	0.00191902	0.00313197	0.00883385	0.00887802	0.00874551
3.51802	0.00192143	0.00313009	0.00882468	0.00886881	0.00873644
3.51913	0.00192448	0.00313379	0.00883705	0.00888123	0.00874868
3.52024	0.0019249	0.00314109	0.00882883	0.00887297	0.00874054
3.521	0.00192753	0.00314384	0.00880175	0.00884576	0.00871374
3.52214	0.00192998	0.0031433	0.00877263	0.0088165	0.00868491
3.52297	0.00193757	0.00314672	0.00876777	0.00881161	0.00868009
3.52402	0.00193606	0.00315078	0.00876271	0.00880652	0.00867508
3.52518	0.00193901	0.00314696	0.00873278	0.00877644	0.00864545
3.52616	0.00193863	0.00315185	0.00870636	0.0087499	0.0086193
3.52716	0.00193975	0.00315372	0.00870824	0.00875178	0.00862115
3.52809	0.00194032	0.00315768	0.00869231	0.00873577	0.00860539
3.52909	0.0019423	0.00315993	0.00867126	0.00871461	0.00858454
3.53006	0.0019436	0.00316303	0.0086761	0.00871948	0.00858934
3.53106	0.00194803	0.00316701	0.00863726	0.00868045	0.00855089
3.53211	0.00195142	0.00316908	0.00863968	0.00868288	0.00855328
3.53313	0.00195509	0.00317002	0.00862005	0.00866315	0.00853385
3.53413	0.00195932	0.00317278	0.00861958	0.00866268	0.00853339
3.5352	0.00196043	0.00317449	0.00860448	0.0086475	0.00851843
3.53613	0.00196454	0.00317653	0.00859102	0.00863397	0.00850511
3.53713	0.00196984	0.00318158	0.00857269	0.00861555	0.00848696
3.53812	0.00197088	0.00318297	0.00856941	0.00861226	0.00848371
3.53908	0.00197357	0.00318258	0.00853571	0.00857839	0.00845035
3.54015	0.00197313	0.00318464	0.00853497	0.00857764	0.00844962
3.54113	0.00197636	0.00318693	0.00849089	0.00853334	0.00840598
3.54213	0.0019771	0.00318957	0.0084963	0.00853878	0.00841133
3.54308	0.00198088	0.00318945	0.00848077	0.00852317	0.00839596
3.54408	0.00198618	0.00319302	0.00846267	0.00850498	0.00837804
3.54517	0.00198578	0.00319536	0.00844514	0.00848737	0.00836069
3.5461	0.0019883	0.0031947	0.00844161	0.00848382	0.0083572
3.54704	0.00199371	0.00319929	0.00843968	0.00848187	0.00835528
3.54813	0.00199492	0.00320046	0.00843294	0.00847511	0.00834861
3.54912	0.00199815	0.00320078	0.00842906	0.00847121	0.00834477
3.55026	0.00200581	0.00320343	0.00841155	0.00845361	0.00832744
3.55104	0.00200877	0.00320423	0.00837835	0.00842024	0.00829457
3.55206	0.00201139	0.00320532	0.00836134	0.00840315	0.00827773
3.55321	0.002014	0.00320852	0.00833543	0.0083771	0.00825207
3.55401	0.002013	0.00321141	0.00832839	0.00837003	0.00824511
3.55516	0.002015	0.00321199	0.00833271	0.00837437	0.00824938
3.55621	0.00201781	0.00321232	0.00830994	0.00835149	0.00822684
3.55711	0.00202166	0.00321374	0.00830293	0.00834445	0.0082199
3.55811	0.00202588	0.00321408	0.00830677	0.0083483	0.0082237
3.55912	0.00202651	0.00321785	0.00827772	0.00831911	0.00819494
3.56012	0.00202798	0.00322216	0.00826086	0.00830217	0.00817825
3.56104	0.0020302	0.00322609	0.00823393	0.0082751	0.00815159
3.5621	0.00202754	0.00322703	0.00822102	0.00826212	0.00813881
3.56303	0.00203198	0.00322687	0.00821365	0.00825472	0.00813152
3.56401	0.00203757	0.00322617	0.00821237	0.00825343	0.00813024
3.56517	0.00203826	0.00322506	0.00820212	0.00824313	0.0081201
3.5661	0.00204384	0.00322785	0.00817128	0.00821213	0.00808957
3.56719	0.00205108	0.00323186	0.00814328	0.008184	0.00806185
3.5681	0.0020468	0.0032296	0.00812634	0.00816697	0.00804508
3.56911	0.00205042	0.00323053	0.00812795	0.00816859	0.00804667
3.5701	0.00205322	0.00323434	0.00813197	0.00817263	0.00805065
3.57104	0.00206	0.0032349	0.00811923	0.00815982	0.00803804
3.57212	0.00205973	0.00323649	0.00807933	0.00811973	0.00799854
3.57309	0.00205961	0.00323754	0.00808097	0.00812137	0.00800016
3.57402	0.00206255	0.00323968	0.00805818	0.00809847	0.0079776
3.57505	0.00206236	0.00324085	0.00805897	0.00809926	0.00797838
3.57599	0.0020655	0.0032398	0.00803985	0.00808005	0.00795945
3.57709	0.00206682	0.00324208	0.00803034	0.00807049	0.00795004
3.57808	0.00207389	0.00324393	0.00799786	0.00803785	0.00791788
3.57905	0.00207919	0.00324866	0.00796485	0.00800467	0.0078852
3.58014	0.0020816	0.00325107	0.00796021	0.00800001	0.00788061
3.58111	0.00208452	0.00325367	0.00796416	0.00800398	0.00788452
3.58201	0.00208413	0.00325208	0.00795149	0.00799125	0.00787198
3.58305	0.00208312	0.00325357	0.00793666	0.00797634	0.00785729
3.58408	0.00208654	0.00325687	0.00791683	0.00795642	0.00783767
3.58506	0.00209223	0.00325736	0.00791922	0.00795882	0.00784003
3.58601	0.00209546	0.00325452	0.00789323	0.00793269	0.0078143
3.58708	0.00209896	0.00325661	0.00789678	0.00793626	0.00781781
3.58821	0.00210153	0.00326176	0.00788657	0.00792601	0.00780771
3.58911	0.00210272	0.0032592	0.00786888	0.00790823	0.0077902
3.59	0.00210808	0.00325966	0.00786132	0.00790062	0.0077827
3.59105	0.00211211	0.00326299	0.00785372	0.00789299	0.00777518
3.59204	0.00211768	0.00326235	0.00783457	0.00787374	0.00775622
3.5931	0.00211813	0.00326632	0.00778445	0.00782337	0.0077066
3.59404	0.0021183	0.00326542	0.00777764	0.00781653	0.00769986
3.5952	0.00212219	0.00326869	0.00778549	0.00782441	0.00770763
3.59606	0.00212529	0.00326985	0.00777673	0.00781561	0.00769896
3.59704	0.00212813	0.00326989	0.00776639	0.00780522	0.00768873
3.5981	0.00212885	0.0032732	0.0077539	0.00779267	0.00767636
3.59905	0.00213067	0.00327488	0.0077276	0.00776624	0.00765032
3.60022	0.00213325	0.003277	0.00769688	0.00773536	0.00761991
3.60113	0.00214518	0.00327934	0.00769186	0.00773032	0.00761494
3.60212	0.00214547	0.00328056	0.00768583	0.00772426	0.00760897
3.60318	0.00214606	0.00327558	0.00768553	0.00772396	0.00760867
3.60405	0.00215233	0.00327377	0.0076537	0.00769197	0.00757717
3.60517	0.00215054	0.00327383	0.00764674	0.00768497	0.00757027
3.60611	0.00214924	0.00327668	0.00764058	0.00767879	0.00756418
3.60708	0.00215536	0.00328186	0.0076131	0.00765117	0.00753697
3.60811	0.00215967	0.00328226	0.00759153	0.00762949	0.00751562
3.60913	0.00216161	0.00328298	0.00758607	0.007624	0.00751021
3.60984	0.00216097	0.00328539	0.00758002	0.00761792	0.00750422
3.61103	0.00216411	0.00328261	0.0075655	0.00760333	0.00748985
3.6121	0.0021658	0.00327966	0.00756571	0.00760354	0.00749005
3.61304	0.00217278	0.00327862	0.0075515	0.00758925	0.00747598
3.61412	0.00217841	0.00327875	0.00754481	0.00758254	0.00746937
3.61518	0.00217777	0.00328169	0.00748808	0.00752552	0.0074132
3.61604	0.00218125	0.00328109	0.00747993	0.00751733	0.00740513
3.61704	0.00218497	0.00328077	0.00746931	0.00750666	0.00739462
3.61813	0.00219204	0.00328194	0.00744397	0.00748119	0.00736953
3.61911	0.00219308	0.00328125	0.00743502	0.00747219	0.00736067
3.62003	0.00219671	0.00328628	0.00744366	0.00748088	0.00736922
3.62107	0.00219914	0.00328668	0.00743409	0.00747126	0.00735975
3.62219	0.00220692	0.00328751	0.0073974	0.00743439	0.00732343
3.6231	0.00221148	0.00329133	0.00738166	0.00741857	0.00730784
3.62399	0.00221214	0.00329039	0.00736414	0.00740096	0.0072905
3.62513	0.00221376	0.00328915	0.00737299	0.00740985	0.00729926
3.62601	0.0022151	0.00328712	0.00737378	0.00741065	0.00730004
3.62718	0.00222223	0.00328954	0.00733844	0.00737514	0.00726506
3.62807	0.00222919	0.00329318	0.00730937	0.00734592	0.00723628
3.62905	0.002228	0.00329055	0.00731966	0.00735626	0.00724646
3.63012	0.00223145	0.00329416	0.00731687	0.00735346	0.00724371
3.63108	0.00223369	0.00329199	0.00730027	0.00733677	0.00722727
3.63201	0.00223745	0.00329553	0.00727135	0.0073077	0.00719863
3.63293	0.00224431	0.00329925	0.0072591	0.00729539	0.00718651
3.63426	0.00225023	0.00329738	0.00725872	0.00729501	0.00718613
3.63498	0.00225127	0.00329901	0.0072624	0.00729872	0.00718978
3.63616	0.0022584	0.00330044	0.00723357	0.00726973	0.00716123
3.6371	0.00225961	0.00329951	0.0072141	0.00725017	0.00714196
3.63797	0.00226412	0.00330033	0.00719101	0.00722697	0.0071191
3.63911	0.00226546	0.00329994	0.00719545	0.00723143	0.0071235
3.63997	0.00227119	0.00329687	0.00718475	0.00722068	0.00711291
3.64102	0.00227469	0.00329721	0.00717136	0.00720722	0.00709965
3.64204	0.00228183	0.00329881	0.00717677	0.00721265	0.007105
3.64295	0.00228723	0.00330132	0.00715743	0.00719322	0.00708586
3.64396	0.00228674	0.0033016	0.00712843	0.00716407	0.00705715
3.6449	0.00228921	0.00330195	0.00713375	0.00716941	0.00706241
3.64599	0.00229423	0.00330327	0.00709409	0.00712956	0.00702314
3.64693	0.00230053	0.00329878	0.00710221	0.00713773	0.00703119
3.64806	0.00230506	0.00330033	0.00708256	0.00711797	0.00701173
3.6492	0.0023087	0.00330325	0.00707837	0.00711376	0.00700759
3.65009	0.00231089	0.00330551	0.00706196	0.00709727	0.00699134
3.65098	0.00231228	0.00330377	0.00702807	0.00706321	0.00695779
3.65194	0.00231987	0.00330969	0.0070558	0.00709108	0.00698524
3.65311	0.002325	0.00330966	0.00706103	0.00709633	0.00699042
3.65398	0.00232973	0.00330818	0.00704743	0.00708266	0.00697695
3.65502	0.0023355	0.00331126	0.00703968	0.00707488	0.00696928
3.65608	0.00234062	0.00331407	0.00702537	0.0070605	0.00695512
3.65701	0.0023439	0.00331601	0.00700655	0.00704158	0.00693648
3.65797	0.00234419	0.00331459	0.00699956	0.00703456	0.00692956
3.65906	0.00234993	0.00331558	0.00699043	0.00702538	0.00692052
3.65999	0.00235462	0.00331899	0.0069778	0.00701269	0.00690802
3.66103	0.00235448	0.00332166	0.00695184	0.0069866	0.00688232
3.66202	0.00235563	0.00332375	0.00695847	0.00699326	0.00688889
3.6631	0.00235794	0.00332498	0.00695555	0.00699033	0.006886
3.66411	0.00236615	0.00332329	0.00694433	0.00697905	0.00687489
3.66496	0.00236929	0.00332636	0.00692775	0.00696239	0.00685847
3.66601	0.00237279	0.00332541	0.00691838	0.00695297	0.00684919
3.66709	0.00237524	0.00332352	0.00691768	0.00695227	0.0068485
3.66798	0.00237795	0.00332599	0.00692104	0.00695565	0.00685183
3.66913	0.0023842	0.00332818	0.00692041	0.00695502	0.00685121
3.6699	0.00238734	0.00332496	0.0069073	0.00694183	0.00683822
3.67104	0.00238989	0.0033248	0.00688884	0.00692329	0.00681995
3.67198	0.00239478	0.00332912	0.00688114	0.00691555	0.00681233
3.67303	0.00240058	0.00333213	0.00687897	0.00691337	0.00681019
3.67401	0.00240563	0.00333016	0.00686953	0.00690388	0.00680084
3.67506	0.00241087	0.0033331	0.0068546	0.00688887	0.00678605
3.67596	0.00241673	0.00333077	0.0068216	0.0068557	0.00675338
3.67701	0.00241685	0.00333037	0.00681084	0.0068449	0.00674273
3.67806	0.00241911	0.00332937	0.00682718	0.00686132	0.00675891
3.67909	0.00242416	0.00333081	0.00682268	0.0068568	0.00675446
3.68001	0.00242627	0.00333352	0.00679821	0.0068322	0.00673023
3.68093	0.00243619	0.00333406	0.00679992	0.00683392	0.00673192
3.68225	0.00243856	0.00333056	0.00680444	0.00683847	0.0067364
3.68284	0.0024428	0.00332995	0.00680091	0.00683492	0.0067329
3.68391	0.00244756	0.00333339	0.00679713	0.00683111	0.00672915
3.68513	0.00246065	0.00333568	0.00677408	0.00680795	0.00670634
3.68611	0.00246714	0.00333779	0.00675688	0.00679066	0.00668931
3.68697	0.00247014	0.00333759	0.00674954	0.00678329	0.00668205
3.68794	0.0024703	0.00333788	0.00675646	0.00679025	0.0066889
3.68916	0.00247299	0.0033331	0.00675902	0.00679281	0.00669143
3.69011	0.00248193	0.00333786	0.00675395	0.00678772	0.00668641
3.69093	0.00248914	0.00334248	0.00673372	0.00676739	0.00666639
3.6921	0.00248895	0.00334702	0.00670872	0.00674226	0.00664163
3.693	0.00249515	0.00334926	0.00671547	0.00674904	0.00664831
3.694	0.00249975	0.00334844	0.00669953	0.00673302	0.00663253
3.69511	0.00250254	0.00334777	0.00669271	0.00672617	0.00662578
3.69599	0.00250686	0.00334865	0.00667444	0.00670781	0.0066077
3.6971	0.0025197	0.00335005	0.00669088	0.00672433	0.00662397
3.69796	0.00252289	0.00334947	0.00668901	0.00672245	0.00662212
3.69897	0.00252744	0.00335199	0.00667807	0.00671146	0.00661129
3.70002	0.00252956	0.00335454	0.00667604	0.00670942	0.00660928
3.70113	0.00253726	0.00335384	0.00665694	0.00669022	0.00659037
3.70201	0.00253989	0.00335294	0.00665009	0.00668334	0.00658359
3.70303	0.00254684	0.00335193	0.00664337	0.00667659	0.00657693
3.704	0.00255002	0.00335462	0.00663579	0.00666897	0.00656944
3.70504	0.00255548	0.0033521	0.00663055	0.0066637	0.00656424
3.70597	0.00256106	0.00335286	0.00661813	0.00665122	0.00655195
3.70692	0.00257023	0.00335524	0.00662127	0.00665438	0.00655506
3.70797	0.00257615	0.00335545	0.00660058	0.00663358	0.00653457
3.70913	0.00257738	0.00335908	0.00659345	0.00662641	0.00652751
3.71008	0.0025859	0.00336016	0.00658649	0.00661943	0.00652063
3.71091	0.00258943	0.00336032	0.00657618	0.00660907	0.00651042
3.71198	0.00259134	0.00336194	0.00657609	0.00660897	0.00651033
3.71305	0.00259766	0.00336554	0.00657303	0.00660589	0.0065073
3.714	0.00259925	0.00336462	0.00655898	0.00659177	0.00649339
3.71496	0.00260763	0.00336411	0.00656337	0.00659619	0.00649774
3.716	0.00261414	0.00336637	0.00655848	0.00659127	0.00649289
3.71702	0.00262257	0.00336537	0.00653041	0.00656306	0.00646511
3.71807	0.00262798	0.00336531	0.0065222	0.00655481	0.00645697
3.719	0.00262857	0.0033653	0.00652006	0.00655266	0.00645486
3.71999	0.00263643	0.0033702	0.0065155	0.00654808	0.00645034
3.72099	0.00264138	0.00337241	0.00651027	0.00654282	0.00644516
3.72208	0.00264612	0.00337068	0.0065084	0.00654094	0.00644331
3.72301	0.00265411	0.00337166	0.00647523	0.00650761	0.00641048
3.72402	0.00265267	0.0033743	0.00647671	0.00650909	0.00641194
3.72503	0.00265872	0.00337628	0.00649413	0.0065266	0.00642919
3.72597	0.00266978	0.00337338	0.00648557	0.006518	0.00642071
3.72709	0.00267677	0.00337353	0.00647966	0.00651206	0.00641487
3.72805	0.00268279	0.00338016	0.00646364	0.00649596	0.00639901
3.72904	0.00269423	0.00338055	0.00645055	0.0064828	0.00638605
3.7301	0.00270088	0.00338476	0.00642443	0.00645655	0.00636019
3.73105	0.00269927	0.00338382	0.00644549	0.00647772	0.00638104
3.732	0.00270511	0.00338331	0.00644216	0.00647437	0.00637774
3.73286	0.0027124	0.00338581	0.00643343	0.00646559	0.00636909
3.73407	0.00271972	0.00338308	0.00643732	0.00646951	0.00637295
3.73495	0.00272763	0.00338122	0.00642445	0.00645657	0.0063602
3.73597	0.00273382	0.00338244	0.00640699	0.00643902	0.00634292
3.73695	0.00273518	0.00338027	0.006421	0.0064531	0.00635679
3.73793	0.00273587	0.00338437	0.00641974	0.00645184	0.00635554
3.73913	0.00274164	0.00338428	0.0064141	0.00644617	0.00634995
3.74006	0.00274678	0.00338735	0.00638034	0.00641224	0.00631654
3.741	0.00275462	0.00338516	0.00637403	0.0064059	0.00631029
3.74204	0.00276264	0.00338897	0.00637863	0.00641053	0.00631485
3.74303	0.00276658	0.00338988	0.00637094	0.0064028	0.00630723
3.74406	0.00277818	0.00338954	0.00637443	0.0064063	0.00631068
3.74494	0.0027827	0.0033928	0.00636535	0.00639718	0.0063017
3.74599	0.00278383	0.00339143	0.00636615	0.00639798	0.00630249
3.7471	0.00278639	0.00339321	0.00635462	0.00638639	0.00629107
3.74797	0.0027986	0.00339261	0.00636388	0.0063957	0.00630024
3.74908	0.00280473	0.0033932	0.00632107	0.00635268	0.00625786
3.74987	0.00280869	0.00340116	0.00632165	0.00635326	0.00625843
3.75107	0.00281603	0.00340267	0.00632785	0.00635949	0.00626457
3.75202	0.00281628	0.00339899	0.006319	0.00635059	0.00625581
3.75301	0.0028209	0.00339873	0.0063059	0.00633743	0.00624284
3.75398	0.00283451	0.003404	0.00631442	0.006346	0.00625128
3.75493	0.00284247	0.00340738	0.00631491	0.00634648	0.00625176
3.75598	0.00284867	0.00340333	0.00628678	0.00631821	0.00622391
3.75705	0.00285765	0.00340357	0.00629894	0.00633043	0.00623595
3.75797	0.00285978	0.00340787	0.00627356	0.00630493	0.00621082
3.75896	0.00286691	0.00340836	0.00627346	0.00630483	0.00621073
3.75988	0.00287357	0.00340971	0.00627368	0.00630505	0.00621094
3.76091	0.00288229	0.00341105	0.00627445	0.00630582	0.0062117
3.76202	0.00288553	0.00340919	0.0062676	0.00629894	0.00620493
3.76291	0.00289257	0.00340817	0.006285	0.00631642	0.00622215
3.76397	0.00289935	0.0034089	0.00626361	0.00629493	0.00620097
3.76486	0.00290428	0.00340835	0.00626192	0.00629323	0.00619931
3.76591	0.00290834	0.00340697	0.00623588	0.00626705	0.00617352
3.767	0.00291878	0.00341174	0.0062348	0.00626598	0.00617245
3.76791	0.00292419	0.00341548	0.00622672	0.00625785	0.00616445
3.76894	0.00293041	0.00341539	0.00623983	0.00627103	0.00617744
3.76985	0.00293438	0.00341063	0.00621774	0.00624883	0.00615556
3.77095	0.00294721	0.0034143	0.00623986	0.00627106	0.00617746
3.77192	0.00295245	0.00342046	0.00620624	0.00623727	0.00614418
3.773	0.00295825	0.00341966	0.00620105	0.00623205	0.00613904
3.77404	0.00296505	0.00341779	0.00620575	0.00623678	0.00614369
3.77499	0.00296843	0.00341772	0.00619356	0.00622453	0.00613162
3.77599	0.00297509	0.00342004	0.00619549	0.00622647	0.00613354
3.77698	0.00298721	0.00342108	0.00619669	0.00622767	0.00613472
3.77793	0.00299047	0.00342219	0.00618132	0.00621223	0.00611951
3.7789	0.00299474	0.00342298	0.00618161	0.00621251	0.00611979
3.78004	0.00300255	0.00342461	0.00619117	0.00622212	0.00612926
3.7809	0.00301266	0.00342391	0.00618588	0.00621681	0.00612402
3.78188	0.0030138	0.00342889	0.00619542	0.0062264	0.00613347
3.783	0.00302214	0.00343025	0.00618075	0.00621166	0.00611895
3.78388	0.00302636	0.00343162	0.00618269	0.00621361	0.00612086
3.78491	0.00303321	0.00343543	0.00618477	0.00621569	0.00612292
3.78597	0.00304354	0.00343725	0.00617067	0.00620153	0.00610897
3.78689	0.00305116	0.00344183	0.0061825	0.00621341	0.00612067
3.78798	0.00305516	0.00344277	0.00617826	0.00620915	0.00611648
3.78902	0.00306453	0.00343984	0.00617191	0.00620277	0.00611019
3.78993	0.00307167	0.0034407	0.0061602	0.006191	0.0060986
3.79099	0.00307407	0.0034401	0.00615216	0.00618292	0.00609064
3.79204	0.00308273	0.00343883	0.00613751	0.0061682	0.00607613
3.793	0.00309319	0.00344284	0.00613923	0.00616992	0.00607783
3.79404	0.00309922	0.00344499	0.00612395	0.00615457	0.00606271
3.79496	0.0031117	0.00344617	0.00612256	0.00615317	0.00606133
3.79587	0.00312007	0.00344832	0.00612236	0.00615297	0.00606113
3.79703	0.0031246	0.0034496	0.00613488	0.00616555	0.00607353
3.79789	0.00312814	0.00345155	0.00611939	0.00614998	0.00605819
3.79891	0.00313752	0.00345331	0.00611134	0.0061419	0.00605023
3.79989	0.0031436	0.00345513	0.00611082	0.00614138	0.00604972
3.80085	0.00314844	0.00345641	0.0061172	0.00614779	0.00605603
3.80189	0.0031561	0.00345574	0.00611779	0.00614838	0.00605662
3.80285	0.00316516	0.00345743	0.00612898	0.00615962	0.00606769
3.80391	0.00317374	0.00345765	0.00609692	0.0061274	0.00603595
3.80498	0.00317482	0.0034615	0.00610903	0.00613958	0.00604794
3.80596	0.00318011	0.00345879	0.00607839	0.00610879	0.00601761
3.8069	0.00318877	0.00346025	0.00607374	0.00610411	0.00601301
3.80799	0.00319774	0.00346298	0.00608484	0.00611526	0.00602399
3.80899	0.0032026	0.00346622	0.00609655	0.00612703	0.00603558
3.80995	0.00321214	0.00346741	0.00609441	0.00612488	0.00603346
3.81087	0.00321944	0.00346805	0.00609065	0.0061211	0.00602974
3.81197	0.00322445	0.003471	0.00608716	0.00611759	0.00602628
3.81306	0.00322778	0.00346909	0.00608134	0.00611175	0.00602053
3.81392	0.00323163	0.00347407	0.00608819	0.00611863	0.0060273
3.81492	0.00323513	0.00347406	0.00609959	0.00613009	0.00603859
3.81603	0.00324541	0.00347146	0.00608222	0.00611263	0.0060214
3.81688	0.00325097	0.00346953	0.00608576	0.00611619	0.0060249
3.81794	0.00325688	0.00347194	0.00609237	0.00612283	0.00603145
3.81886	0.00326443	0.00346991	0.00607869	0.00610909	0.00601791
3.82	0.0032728	0.00347292	0.00606871	0.00609906	0.00600803
3.82085	0.00328257	0.00347151	0.00608188	0.00611229	0.00602106
3.82188	0.0032866	0.00347959	0.00608008	0.00611048	0.00601928
3.82282	0.00329615	0.00347718	0.00605655	0.00608684	0.00599599
3.82393	0.00330688	0.00347077	0.00607973	0.00611012	0.00601893
3.82504	0.00331617	0.00347109	0.00607465	0.00610502	0.0060139
3.82585	0.0033256	0.00347346	0.00607516	0.00610554	0.00601441
3.82695	0.00333464	0.00347741	0.00607231	0.00610267	0.00601159
3.8279	0.00334154	0.00347671	0.00606103	0.00609134	0.00600042
3.8289	0.00334844	0.00348175	0.00605546	0.00608574	0.0059949
3.83	0.00335524	0.00347996	0.0060431	0.00607332	0.00598267
3.83092	0.00336447	0.00348156	0.0060589	0.00608919	0.00599831
3.83201	0.00337266	0.00348443	0.00606266	0.00609298	0.00600204
3.83305	0.00338069	0.00348397	0.00606108	0.00609139	0.00600047
3.83395	0.00339079	0.00348253	0.0060475	0.00607774	0.00598703
3.83496	0.00340231	0.00348363	0.00605315	0.00608341	0.00599262
3.83591	0.00340512	0.00348384	0.0060555	0.00608578	0.00599495
3.83695	0.00341074	0.00348665	0.00605374	0.00608401	0.0059932
3.83804	0.00341855	0.00349401	0.00604834	0.00607858	0.00598785
3.83892	0.00342364	0.00349541	0.00604807	0.00607831	0.00598759
3.84006	0.00343077	0.00349839	0.00604314	0.00607335	0.00598271
3.84091	0.00343889	0.00349539	0.00605323	0.0060835	0.0059927
3.84194	0.00345226	0.00349902	0.00604058	0.00607078	0.00598017
3.84278	0.00345899	0.00350307	0.00602739	0.00605753	0.00596712
3.8438	0.00346527	0.00350654	0.00604723	0.00607747	0.00598676
3.84496	0.00347523	0.00351004	0.0060391	0.00606929	0.00597871
3.84598	0.00348469	0.00350846	0.0060467	0.00607694	0.00598623
3.8468	0.00348898	0.0035115	0.00604717	0.0060774	0.0059867
3.84784	0.00349785	0.00351406	0.00603874	0.00606893	0.00597835
3.84898	0.00350268	0.0035129	0.00605539	0.00608567	0.00599484
3.85	0.00350881	0.0035148	0.00605273	0.00608299	0.0059922
3.85097	0.00352064	0.00352244	0.00604504	0.00607526	0.00598459
3.85187	0.00352952	0.00352179	0.00603423	0.0060644	0.00597389
3.85283	0.00353394	0.00352648	0.00602167	0.00605178	0.00596145
3.8539	0.00354262	0.00352733	0.00602018	0.00605028	0.00595998
3.85489	0.00355249	0.00352928	0.00603645	0.00606664	0.00597609
3.85588	0.00356044	0.00353158	0.00604079	0.006071	0.00598039
3.857	0.00357538	0.00353694	0.00601627	0.00604635	0.0059561
3.85799	0.00358463	0.00354103	0.00603476	0.00606494	0.00597442
3.85891	0.00359361	0.00354637	0.0060319	0.00606206	0.00597158
3.85991	0.00360683	0.00354862	0.00604581	0.00607604	0.00598535
3.86084	0.00361012	0.00355282	0.00603185	0.006062	0.00597153
3.86184	0.00361692	0.00355771	0.0060349	0.00606507	0.00597455
3.86291	0.00362221	0.00356199	0.00603508	0.00606526	0.00597473
3.86403	0.00363512	0.00356228	0.0060373	0.00606749	0.00597693
3.86497	0.00364247	0.00356323	0.00603749	0.00606767	0.00597711
3.86587	0.00365303	0.00356859	0.00606713	0.00609746	0.00600645
3.86689	0.00365923	0.00357125	0.00605761	0.0060879	0.00599703
3.86782	0.00366611	0.00357327	0.00604048	0.00607069	0.00598008
3.86889	0.00367751	0.00357513	0.00605303	0.0060833	0.0059925
3.86987	0.00368669	0.00357815	0.00604849	0.00607873	0.005988
3.87085	0.00369327	0.0035809	0.0060558	0.00608608	0.00599524
3.87186	0.00370305	0.00358331	0.00605901	0.00608931	0.00599842
3.87292	0.00370771	0.00358438	0.00606806	0.0060984	0.00600737
3.87383	0.00371465	0.00358509	0.00606426	0.00609459	0.00600362
3.87496	0.00372556	0.0035917	0.00606368	0.006094	0.00600304
3.87593	0.00373611	0.00359755	0.00604328	0.00607349	0.00598284
3.87696	0.00374628	0.00360141	0.00606235	0.00609266	0.00600172
3.87787	0.00375072	0.00360739	0.00604237	0.00607259	0.00598195
3.87885	0.00375448	0.00360733	0.00605218	0.00608244	0.00599166
3.87989	0.00376144	0.00360854	0.00607114	0.0061015	0.00601043
3.88085	0.00376594	0.00361319	0.00607425	0.00610462	0.00601351
3.88177	0.00377593	0.0036144	0.00608085	0.00611125	0.00602004
3.88283	0.00378214	0.00361444	0.00608367	0.00611409	0.00602283
3.88388	0.00378911	0.00361956	0.00609551	0.00612599	0.00603456
3.88477	0.00379722	0.0036198	0.00609825	0.00612874	0.00603727
3.88589	0.00380484	0.00362655	0.00608659	0.00611703	0.00602573
3.88678	0.00381688	0.00362757	0.00609614	0.00612662	0.00603518
3.88781	0.00382551	0.00363246	0.00606486	0.00609519	0.00600421
3.88879	0.00383376	0.00363864	0.00606408	0.0060944	0.00600344
3.88978	0.00384116	0.00363891	0.00608675	0.00611718	0.00602588
3.89091	0.00384911	0.0036438	0.00609446	0.00612493	0.00603351
3.89186	0.00385783	0.00364761	0.00609402	0.00612449	0.00603308
3.89282	0.00386702	0.00364908	0.00608153	0.00611193	0.00602071
3.89379	0.00387552	0.00365029	0.00606617	0.0060965	0.0060055
3.89488	0.00388276	0.00365511	0.00609699	0.00612748	0.00603602
3.89587	0.00389302	0.00365958	0.00610232	0.00613283	0.00604129
3.8969	0.00390443	0.00366121	0.00611832	0.00614891	0.00605714
3.89786	0.00390474	0.00366346	0.00610729	0.00613783	0.00604622
3.89885	0.00391028	0.00366926	0.00609453	0.006125	0.00603359
3.89979	0.00391989	0.00367395	0.00609717	0.00612766	0.0060362
3.90088	0.0039296	0.00367734	0.00609784	0.00612833	0.00603686
3.90193	0.00393649	0.00368277	0.00611891	0.0061495	0.00605772
3.90292	0.00394108	0.0036863	0.00611732	0.00614791	0.00605615
3.90382	0.00394834	0.00368767	0.00611702	0.0061476	0.00605585
3.90487	0.00395992	0.00368786	0.0061071	0.00613764	0.00604603
3.90586	0.00396402	0.00369104	0.00609587	0.00612635	0.00603491
3.90682	0.00397164	0.00369365	0.00611084	0.00614139	0.00604973
3.90782	0.00397943	0.00369713	0.00611347	0.00614404	0.00605234
3.90888	0.00399005	0.00370468	0.00613104	0.0061617	0.00606973
3.90981	0.00400148	0.00370877	0.00613506	0.00616574	0.00607371
3.91085	0.00401172	0.00371274	0.00611332	0.00614389	0.00605219
3.91198	0.00401995	0.00371966	0.00611621	0.00614679	0.00605505
3.91281	0.00402942	0.00372196	0.00612107	0.00615167	0.00605985
3.91385	0.00403623	0.00372474	0.00611857	0.00614916	0.00605738
3.91494	0.00404777	0.00372805	0.00613584	0.00616652	0.00607449
3.91591	0.00405771	0.0037323	0.00613373	0.0061644	0.0060724
3.91683	0.00406474	0.00373493	0.00612356	0.00615417	0.00606232
3.91794	0.00407437	0.00374219	0.00614331	0.00617403	0.00608188
3.91879	0.00408919	0.0037436	0.00615268	0.00618344	0.00609115
3.91988	0.00410435	0.00374462	0.00616258	0.00619339	0.00610095
3.921	0.00413821	0.00374761	0.00613715	0.00616784	0.00607578
3.92181	0.00413157	0.00374991	0.00613916	0.00616985	0.00607777
3.92283	0.00414009	0.0037583	0.00613297	0.00616364	0.00607164
3.92389	0.00415371	0.00376042	0.0061398	0.00617049	0.0060784
3.92485	0.00415718	0.00376729	0.00615664	0.00618742	0.00609507
3.92581	0.00417867	0.00377081	0.00616449	0.00619531	0.00610284
3.92668	0.00421644	0.00377672	0.00614775	0.00617849	0.00608627
3.92774	0.00421542	0.00377683	0.00616193	0.00619274	0.00610032
3.92876	0.00421871	0.00378054	0.006186	0.00621693	0.00612414
3.92993	0.00422441	0.00378816	0.00617133	0.00620218	0.00610961
3.93087	0.00422749	0.00379373	0.00617294	0.00620381	0.00611121
3.93185	0.00422906	0.00379493	0.00617189	0.00620275	0.00611017
3.93287	0.00423922	0.00379417	0.00617985	0.00621074	0.00611805
3.93385	0.00424297	0.00380282	0.00620845	0.00623949	0.00614636
3.93477	0.00425047	0.00380638	0.00620703	0.00623807	0.00614496
3.93577	0.00425886	0.00380994	0.00617498	0.00620586	0.00611323
3.93688	0.00427347	0.00381843	0.00618158	0.00621249	0.00611976
3.93794	0.0042847	0.00381905	0.00616932	0.00620017	0.00610763
3.93888	0.00428862	0.00382393	0.0061922	0.00622316	0.00613028
3.93995	0.0042993	0.00382883	0.00619714	0.00622813	0.00613517
3.94082	0.00430754	0.003837	0.00621163	0.00624268	0.00614951
3.94194	0.00431709	0.00383966	0.00622924	0.00626039	0.00616695
3.94284	0.00433102	0.00384351	0.00624351	0.00627473	0.00618107
3.94379	0.00433874	0.00384764	0.00622469	0.00625581	0.00616244
3.94495	0.00435	0.00385352	0.00623962	0.00627082	0.00617722
3.94579	0.00435976	0.00385517	0.00622928	0.00626043	0.00616699
3.94681	0.00437292	0.00386086	0.00623375	0.00626491	0.00617141
3.94788	0.00438363	0.00386619	0.00623487	0.00626604	0.00617252
3.94884	0.00439272	0.00386827	0.00622361	0.00625472	0.00616137
3.94976	0.00440042	0.00387517	0.00623905	0.00627024	0.00617666
3.95094	0.00440934	0.00387818	0.00625647	0.00628775	0.0061939
3.95186	0.00441435	0.00388228	0.00625631	0.00628759	0.00619375
3.95297	0.00443082	0.00388814	0.00625895	0.00629025	0.00619636
3.95378	0.00443577	0.00388952	0.00625175	0.00628301	0.00618923
3.95489	0.00445002	0.00389325	0.00625824	0.00628953	0.00619565
3.95574	0.00446375	0.00389808	0.00625261	0.00628388	0.00619009
3.95681	0.00447413	0.00390417	0.00625715	0.00628844	0.00619458
3.95793	0.00448091	0.00390739	0.00623962	0.00627082	0.00617723
3.9589	0.00449038	0.00391463	0.00625096	0.00628221	0.00618845
3.95993	0.00450392	0.00392297	0.00625721	0.0062885	0.00619464
3.96084	0.00451709	0.00392575	0.00626278	0.00629409	0.00620015
3.96184	0.00452733	0.00393263	0.0062802	0.0063116	0.0062174
3.96278	0.0045453	0.00393663	0.00628537	0.0063168	0.00622252
3.96385	0.00455662	0.00394265	0.00630157	0.00633308	0.00623856
3.9648	0.00456353	0.00394795	0.00630339	0.0063349	0.00624035
3.96578	0.00457684	0.00394795	0.00630178	0.00633329	0.00623876
3.96686	0.00459124	0.00395421	0.0063153	0.00634688	0.00625215
3.96777	0.00460337	0.00395761	0.00632803	0.00635967	0.00626475
3.96883	0.00461213	0.00396468	0.00634953	0.00638128	0.00628604
3.96991	0.0046231	0.00396853	0.00635236	0.00638412	0.00628883
3.97093	0.00463553	0.00396975	0.00633634	0.00636803	0.00627298
3.97179	0.00465277	0.00398056	0.00632834	0.00635998	0.00626505
3.97277	0.00466261	0.00398897	0.00634139	0.0063731	0.00627798
3.97378	0.00467247	0.0039906	0.00635704	0.00638883	0.00629347
3.97478	0.00468886	0.00399363	0.00634297	0.00637469	0.00627954
3.97585	0.00469855	0.00399946	0.00635546	0.00638724	0.00629191
3.97686	0.00470888	0.0040019	0.00635985	0.00639165	0.00629625
3.97785	0.00472378	0.00400784	0.00634139	0.0063731	0.00627798
3.97885	0.00473805	0.00401264	0.00634328	0.006375	0.00627985
3.97976	0.00474668	0.00401874	0.00635415	0.00638592	0.00629061
3.9807	0.00475781	0.00402448	0.00637434	0.00640622	0.0063106
3.98175	0.00477807	0.00403138	0.00637404	0.00640591	0.0063103
3.98286	0.00478905	0.00403484	0.00638748	0.00641942	0.0063236
3.98366	0.00479745	0.00404114	0.00636624	0.00639807	0.00630258
3.98485	0.00480985	0.00404372	0.00638627	0.0064182	0.00632241
3.98574	0.00482508	0.00405075	0.00640041	0.00643241	0.0063364
3.98683	0.00483419	0.00405695	0.00639659	0.00642858	0.00633263
3.98764	0.00484632	0.00406226	0.00641269	0.00644475	0.00634856
3.98877	0.00485934	0.00406698	0.00641009	0.00644215	0.00634599
3.98989	0.00487327	0.0040719	0.00642495	0.00645708	0.0063607
3.99081	0.00488467	0.00407911	0.00645106	0.00648332	0.00638655
3.99175	0.00489992	0.00408128	0.00643893	0.00647112	0.00637454
3.9928	0.00491062	0.00408613	0.00643555	0.00646773	0.0063712
3.99382	0.0049239	0.0040974	0.00645417	0.00648644	0.00638963
3.99475	0.0049388	0.00410107	0.0064636	0.00649591	0.00639896
3.99579	0.00494919	0.00410174	0.00646586	0.00649819	0.0064012
3.99684	0.00496377	0.00410657	0.00646388	0.0064962	0.00639924
3.99781	0.00498095	0.00411764	0.00647422	0.00650659	0.00640948
3.99884	0.00499169	0.00412206	0.00645922	0.00649152	0.00639463
3.99991	0.0050004	0.00413053	0.00647235	0.00650471	0.00640763
4.00077	0.00501452	0.00413506	0.0064797	0.0065121	0.0064149
4.00177	0.00502243	0.00413707	0.00648321	0.00651562	0.00641838
4.0027	0.00503405	0.00414365	0.00649451	0.00652698	0.00642956
4.00369	0.0050496	0.00414605	0.00650644	0.00653897	0.00644137
4.00475	0.00506006	0.00415089	0.00650314	0.00653565	0.0064381
4.00583	0.00507643	0.0041619	0.0065222	0.00655481	0.00645698
4.00684	0.00508815	0.00416889	0.006527	0.00655964	0.00646173
4.00775	0.00509995	0.00417378	0.00654014	0.00657284	0.00647474
4.00872	0.00511566	0.00417696	0.00652464	0.00655726	0.00645939
4.00988	0.00513129	0.00418381	0.00652615	0.00655878	0.00646089
4.01073	0.00514153	0.00419437	0.00653463	0.0065673	0.00646928
4.01173	0.00515441	0.00419755	0.00654525	0.00657797	0.00647979
4.01277	0.0051709	0.00420377	0.00654775	0.00658049	0.00648227
4.01387	0.00518339	0.00421127	0.00656183	0.00659464	0.00649621
4.01487	0.00519027	0.00421657	0.006577	0.00660989	0.00651123
4.01578	0.00520697	0.00422404	0.00656829	0.00660113	0.0065026
4.01678	0.00521663	0.00422916	0.00656061	0.00659342	0.00649501
4.01779	0.00522672	0.00423206	0.0065524	0.00658516	0.00648688
4.01875	0.00523896	0.00423511	0.00657606	0.00660894	0.0065103
4.01995	0.00525421	0.00423957	0.00658958	0.00662253	0.00652369
4.02078	0.00526708	0.00424632	0.00659386	0.00662683	0.00652792
4.02182	0.00527934	0.00425147	0.00660882	0.00664187	0.00654274
4.02278	0.00529306	0.00425896	0.00660707	0.0066401	0.006541
4.02371	0.00530661	0.00426514	0.00659954	0.00663254	0.00653354
4.02478	0.00531878	0.00427373	0.00660825	0.00664129	0.00654217
4.02582	0.00533418	0.00427306	0.00660446	0.00663748	0.00653841
4.02676	0.00534568	0.00427841	0.00663127	0.00666443	0.00656496
4.02782	0.00535766	0.00428735	0.00663177	0.00666493	0.00656545
4.0288	0.0053685	0.00429316	0.00662651	0.00665964	0.00656025
4.02975	0.00538098	0.00430314	0.00664051	0.00667372	0.00657411
4.03082	0.00539464	0.00430293	0.00666161	0.00669492	0.006595
4.03176	0.00540575	0.00430916	0.00666745	0.00670079	0.00660077
4.03277	0.00541431	0.00431811	0.006675	0.00670837	0.00660825
4.0338	0.00542534	0.00432702	0.00668522	0.00671864	0.00661836
4.0348	0.00543695	0.00433336	0.00668678	0.00672022	0.00661992
4.03571	0.0054474	0.00433704	0.00668518	0.00671861	0.00661833
4.03681	0.00545645	0.00434624	0.00668987	0.00672332	0.00662297
4.03772	0.00547307	0.00435023	0.00669598	0.00672946	0.00662902
4.03876	0.0054877	0.00435769	0.00670105	0.00673456	0.00663404
4.03989	0.00550053	0.00436348	0.00671245	0.00674601	0.00664533
4.04077	0.00551001	0.00436956	0.00672597	0.0067596	0.00665871
4.04181	0.00552044	0.00437554	0.00673233	0.00676599	0.00666501
4.0428	0.00552968	0.00438299	0.00673828	0.00677197	0.0066709
4.04379	0.0055387	0.00438962	0.00674	0.0067737	0.0066726
4.04471	0.00555225	0.00439494	0.0067412	0.00677491	0.00667379
4.04575	0.00557082	0.0044005	0.00675836	0.00679216	0.00669078
4.04674	0.00558262	0.00440356	0.0067542	0.00678797	0.00668666
4.04778	0.00559068	0.00441169	0.0067569	0.00679069	0.00668933
4.04877	0.00560399	0.00442062	0.00676853	0.00680237	0.00670084
4.04976	0.00561776	0.00442837	0.00677552	0.0068094	0.00670777
4.05074	0.00562529	0.00443866	0.00679413	0.0068281	0.00672619
4.05175	0.0056341	0.00444394	0.00680982	0.00684387	0.00674172
4.0527	0.00564684	0.00444856	0.00681556	0.00684964	0.0067474
4.05373	0.00565721	0.00445588	0.00681856	0.00685265	0.00675037
4.05474	0.00567114	0.00445934	0.00680991	0.00684396	0.00674181
4.05586	0.00569041	0.0044704	0.0068172	0.00685128	0.00674903
4.05691	0.00570376	0.00447732	0.00683266	0.00686682	0.00676433
4.05779	0.00570995	0.00448286	0.00684255	0.00687677	0.00677413
4.05874	0.00572257	0.00448808	0.00685048	0.00688473	0.00678197
4.0597	0.00573042	0.00448958	0.00685502	0.00688929	0.00678647
4.0608	0.00573317	0.00449663	0.0068492	0.00688344	0.0067807
4.06163	0.00574814	0.00450331	0.00685556	0.00688983	0.006787
4.06283	0.00576156	0.00451469	0.00687527	0.00690965	0.00680652
4.06372	0.00576996	0.00452041	0.00687076	0.00690511	0.00680205
4.06461	0.00577476	0.00452958	0.00687918	0.00691357	0.00681039
4.06568	0.00578785	0.00453593	0.00688315	0.00691756	0.00681431
4.06687	0.00580182	0.00453977	0.00689677	0.00693126	0.0068278
4.06771	0.00580917	0.00454756	0.00690653	0.00694106	0.00683746
4.06882	0.00582198	0.00455487	0.00691557	0.00695015	0.00684641
4.06963	0.00583016	0.00456051	0.00692988	0.00696453	0.00686058
4.07076	0.00584578	0.00456978	0.00692781	0.00696245	0.00685854
4.07181	0.00585362	0.00457637	0.00693097	0.00696562	0.00686166
4.0727	0.0058688	0.00458447	0.00694214	0.00697685	0.00687272
4.07369	0.00587666	0.00459217	0.00694369	0.00697841	0.00687425
4.07466	0.00589049	0.00460261	0.00696459	0.00699941	0.00689494
4.07579	0.00590126	0.00460781	0.0069689	0.00700374	0.00689921
4.0768	0.00590743	0.0046171	0.00697348	0.00700835	0.00690375
4.07776	0.00591527	0.0046252	0.00699079	0.00702574	0.00692088
4.07872	0.00592767	0.00463245	0.00700002	0.00703502	0.00693002
4.07983	0.00594045	0.00463582	0.00699186	0.00702682	0.00692194
4.08073	0.00596991	0.00464382	0.00701246	0.00704752	0.00694233
4.08173	0.00598403	0.0046517	0.00701964	0.00705474	0.00694945
4.08284	0.00599103	0.00466148	0.00702101	0.00705612	0.0069508
4.08378	0.00599651	0.00466896	0.00704749	0.00708272	0.00697701
4.08482	0.00600517	0.0046748	0.00704905	0.0070843	0.00697856
4.08583	0.00601281	0.00468115	0.00703872	0.00707392	0.00696834
4.08673	0.00601863	0.00468863	0.00704169	0.0070769	0.00697127
4.08768	0.00602766	0.0046928	0.00704938	0.00708463	0.00697889
4.08868	0.00603855	0.00470432	0.00708628	0.00712172	0.00701542
4.08973	0.0060483	0.00471309	0.0070938	0.00712927	0.00702286
4.09072	0.00605934	0.00471921	0.00708653	0.00712196	0.00701567
4.09171	0.00606702	0.00472939	0.00710247	0.00713799	0.00703145
4.0928	0.00607773	0.00474273	0.00710395	0.00713947	0.00703291
4.09376	0.00609227	0.00475073	0.00711289	0.00714845	0.00704176
4.09467	0.00609866	0.004754	0.00710054	0.00713604	0.00702954
4.09576	0.00610463	0.00475726	0.00712445	0.00716007	0.0070532
4.09668	0.00611507	0.00476819	0.00713378	0.00716945	0.00706245
4.09773	0.00612187	0.00477356	0.00715303	0.0071888	0.0070815
4.09869	0.00613725	0.00478039	0.00714397	0.00717969	0.00707253
4.09971	0.00615133	0.0047927	0.00714738	0.00718312	0.00707591
4.10067	0.00616309	0.00480303	0.00717105	0.0072069	0.00709934
4.10172	0.00616832	0.00481316	0.00719573	0.00723171	0.00712377
4.10265	0.00617628	0.00482017	0.00719303	0.00722899	0.0071211
4.10366	0.0061889	0.00482968	0.00719745	0.00723344	0.00712548
4.10465	0.00619442	0.00483765	0.00722396	0.00726008	0.00715172
4.10562	0.00620144	0.00484619	0.00723378	0.00726995	0.00716144
4.10659	0.00621252	0.0048589	0.00724246	0.00727868	0.00717004
4.10769	0.00622462	0.00486697	0.0072533	0.00728957	0.00718077
4.1087	0.00623708	0.00487025	0.00726418	0.0073005	0.00719154
4.10977	0.00624064	0.00488245	0.00728477	0.00732119	0.00721192
4.11065	0.00624855	0.0048878	0.00728586	0.00732229	0.007213
4.11182	0.00626039	0.00489835	0.00730586	0.00734239	0.0072328
4.11274	0.00627344	0.0049097	0.00732597	0.0073626	0.00725271
4.11373	0.00627822	0.00491515	0.00733908	0.00737578	0.00726569
4.11474	0.00628173	0.00492405	0.00733851	0.00737521	0.00726513
4.11562	0.00628381	0.00493539	0.00733628	0.00737297	0.00726292
4.11672	0.00629588	0.00494359	0.00735035	0.0073871	0.00727684
4.11769	0.00630506	0.00495166	0.00735685	0.00739364	0.00728328
4.11877	0.00630873	0.00496383	0.00736534	0.00740216	0.00729168
4.11976	0.00632411	0.00497783	0.00735971	0.0073965	0.00728611
4.12069	0.00633497	0.00498995	0.00737336	0.00741022	0.00729962
4.12165	0.00634108	0.00499797	0.00739211	0.00742907	0.00731819
4.12268	0.0063491	0.00500669	0.00740362	0.00744064	0.00732959
4.12359	0.00635604	0.00501197	0.00743646	0.00747364	0.0073621
4.12478	0.00636635	0.00502663	0.00742614	0.00746327	0.00735188
4.12569	0.00637097	0.00503689	0.00742873	0.00746587	0.00735444
4.12687	0.00637831	0.0050431	0.00743334	0.00747051	0.00735901
4.12771	0.00638733	0.00505788	0.00744547	0.0074827	0.00737102
4.12874	0.00639731	0.00506832	0.00745369	0.00749096	0.00737916
4.12964	0.00640001	0.00507474	0.00747393	0.0075113	0.00739919
4.13063	0.00640935	0.00508713	0.00748918	0.00752663	0.00741429
4.13158	0.00641761	0.00510037	0.00749647	0.00753396	0.00742151
4.13273	0.00643028	0.0051101	0.00750043	0.00753794	0.00742543
4.13367	0.00643879	0.00511791	0.00751346	0.00755102	0.00743832
4.13469	0.00644473	0.00513322	0.00751249	0.00755005	0.00743736
4.13573	0.0064549	0.00514399	0.00753933	0.00757703	0.00746394
4.13673	0.00646388	0.00515556	0.00753596	0.00757364	0.0074606
4.13759	0.00646808	0.00516534	0.00754915	0.0075869	0.00747366
4.13869	0.00648161	0.00517373	0.00756124	0.00759905	0.00748563
4.13968	0.00648766	0.00518748	0.00757468	0.00761255	0.00749893
4.14062	0.00649452	0.00519621	0.00759018	0.00762813	0.00751428
4.1418	0.00650149	0.00520571	0.00759611	0.00763409	0.00752015
4.14264	0.00651213	0.00521736	0.0075969	0.00763488	0.00752093
4.14366	0.0065186	0.00522894	0.00760955	0.0076476	0.00753346
4.14471	0.00652661	0.00523968	0.00763688	0.00767506	0.00756051
4.14576	0.00653089	0.00524855	0.00763094	0.0076691	0.00755463
4.14662	0.00654255	0.005257	0.00763836	0.00767655	0.00756198
4.14775	0.00654965	0.00526486	0.00765604	0.00769432	0.00757948
4.14864	0.00655471	0.00527625	0.00767101	0.00770937	0.0075943
4.14966	0.00656382	0.00528816	0.00767514	0.00771351	0.00759839
4.15054	0.00657555	0.0052984	0.00768911	0.00772755	0.00761221
4.15178	0.00658895	0.00531168	0.00768536	0.00772379	0.00760851
4.15266	0.00658981	0.00532524	0.00769438	0.00773285	0.00761743
4.15373	0.00659824	0.00533499	0.00772408	0.0077627	0.00764684
4.15465	0.00661017	0.00534424	0.00774279	0.0077815	0.00766536
4.15572	0.00661884	0.00535449	0.00774041	0.00777911	0.00766301
4.15664	0.00662803	0.0053659	0.00774186	0.00778057	0.00766444
4.1577	0.00663562	0.00538182	0.00775734	0.00779613	0.00767977
4.15875	0.00664067	0.00539372	0.00777242	0.00781128	0.0076947
4.15976	0.00664913	0.0054072	0.00777613	0.00781501	0.00769837
4.16068	0.00665547	0.00541733	0.00779924	0.00783824	0.00772125
4.1616	0.00666015	0.00542498	0.00781977	0.00785887	0.00774157
4.16276	0.00667338	0.00544181	0.00782408	0.0078632	0.00774584
4.1637	0.00667861	0.00545556	0.00783075	0.00786991	0.00775244
4.1647	0.00668981	0.00546543	0.00784128	0.00788049	0.00776287
4.16573	0.00670233	0.00547723	0.00785442	0.00789369	0.00777587
4.16666	0.00670718	0.00549148	0.00787726	0.00791665	0.00779849
4.16767	0.00671766	0.00550314	0.00788838	0.00792782	0.00780949
4.16855	0.00672257	0.00551657	0.00788463	0.00792406	0.00780579
4.16966	0.00673141	0.00553549	0.00789965	0.00793915	0.00782065
4.17059	0.0067421	0.00554469	0.00791126	0.00795082	0.00783215
4.17168	0.0067536	0.0055549	0.00791433	0.0079539	0.00783519
4.17279	0.00676079	0.00556601	0.00790705	0.00794658	0.00782797
4.17367	0.00677366	0.00558343	0.00792573	0.00796536	0.00784647
4.17471	0.0067835	0.00559569	0.00794719	0.00798693	0.00786772
4.17562	0.00679105	0.00560469	0.00797623	0.00801611	0.00789646
4.17661	0.0067993	0.00562098	0.0079862	0.00802614	0.00790634
4.17772	0.00680656	0.00564087	0.00799413	0.0080341	0.00791419
4.17859	0.0068123	0.00564964	0.00801422	0.00805429	0.00793408
4.17969	0.00681862	0.00566046	0.00802247	0.00806258	0.00794224
4.18062	0.00682484	0.00567519	0.0080322	0.00807236	0.00795187
4.1817	0.00683551	0.00568989	0.00805346	0.00809373	0.00797293
4.18259	0.00684237	0.00570186	0.00807109	0.00811145	0.00799038
4.18369	0.00685624	0.00571837	0.00808562	0.00812605	0.00800476
4.18468	0.00686891	0.00572872	0.00810834	0.00814888	0.00802725
4.18556	0.00687894	0.00574253	0.0081292	0.00816984	0.0080479
4.18678	0.00688749	0.00575816	0.00812289	0.00816351	0.00804167
4.1875	0.00689833	0.0057677	0.00812333	0.00816395	0.0080421
4.18865	0.00691216	0.00578567	0.00814828	0.00818902	0.0080668
4.18971	0.00692756	0.00580204	0.00816711	0.00820795	0.00808544
4.19068	0.00693391	0.00581539	0.00817316	0.00821403	0.00809143
4.19163	0.00694151	0.00583164	0.00819808	0.00823907	0.0081161
4.19261	0.00695132	0.00584737	0.00821949	0.00826059	0.0081373
4.1937	0.00696237	0.00586131	0.008224	0.00826512	0.00814176
4.19465	0.00697133	0.00587371	0.00823363	0.0082748	0.00815129
4.19566	0.00697963	0.00589208	0.00824262	0.00828384	0.0081602
4.19664	0.00698569	0.00590634	0.00827217	0.00831353	0.00818945
4.19761	0.00699615	0.00591809	0.00828536	0.00832678	0.0082025
4.19875	0.00700369	0.00593488	0.00829046	0.00833191	0.00820756
4.19985	0.00700987	0.00595255	0.00829802	0.00833951	0.00821504
4.20096	0.00701563	0.00596688	0.00831362	0.00835518	0.00823048
4.2018	0.00702809	0.00598169	0.00831902	0.00836061	0.00823583
4.20283	0.00703688	0.00600514	0.00834133	0.00838304	0.00825792
4.20389	0.00704761	0.00602083	0.00836091	0.00840271	0.0082773
4.20488	0.00705418	0.00603124	0.00835986	0.00840165	0.00827626
4.20583	0.00706514	0.00605143	0.00839437	0.00843634	0.00831043
4.20697	0.0070746	0.00606282	0.00840807	0.00845011	0.00832399
4.20794	0.0070824	0.00607692	0.00842451	0.00846663	0.00834026
4.20878	0.00709444	0.00609678	0.00843171	0.00847387	0.00834739
4.20985	0.00709718	0.00611236	0.00844777	0.00849001	0.00836329
4.21089	0.00710896	0.00612391	0.00846903	0.00851137	0.00838434
4.21174	0.00711826	0.00614267	0.00848787	0.00853031	0.00840299
4.2128	0.0071318	0.00616195	0.00851132	0.00855388	0.00842621
4.21383	0.00714073	0.00617667	0.00851727	0.00855986	0.0084321
4.21486	0.00715208	0.00619608	0.00852589	0.00856852	0.00844063
4.2157	0.00716121	0.00621328	0.00853498	0.00857765	0.00844963
4.21682	0.00717436	0.00622963	0.00855375	0.00859651	0.00846821
4.21783	0.00718086	0.00624691	0.00857806	0.00862095	0.00849228
4.21886	0.00719398	0.00626445	0.0085902	0.00863316	0.0085043
4.21982	0.00720206	0.00628127	0.00861993	0.00866303	0.00853373
4.22082	0.00721211	0.00629808	0.00863047	0.00867362	0.00854417
4.22182	0.00722264	0.00631796	0.0086311	0.00867425	0.00854479
4.22288	0.00723144	0.00633403	0.00863933	0.00868253	0.00855294
4.22374	0.00724093	0.00635105	0.00866044	0.00870374	0.00857383
4.225	0.00725029	0.00636796	0.00868297	0.00872638	0.00859614
4.22581	0.00725733	0.00638206	0.0086888	0.00873225	0.00860191
4.2267	0.00726438	0.00640327	0.00871917	0.00876277	0.00863198
4.22779	0.00728152	0.00642681	0.00873569	0.00877937	0.00864834
4.22884	0.00729254	0.00644161	0.00875092	0.00879468	0.00866341
4.2297	0.00730533	0.00645923	0.00876973	0.00881358	0.00868203
4.2308	0.00731234	0.00647835	0.00877342	0.00881729	0.00868569
4.23181	0.00732126	0.00649714	0.00878923	0.00883317	0.00870133
4.2328	0.00733353	0.00651139	0.00880801	0.00885205	0.00871993
4.2337	0.00734382	0.00653201	0.00881808	0.00886217	0.0087299
4.23477	0.00735622	0.00655212	0.00885391	0.00889818	0.00876537
4.23573	0.00736206	0.00657278	0.0088763	0.00892069	0.00878754
4.23687	0.00736973	0.00659323	0.0088818	0.00892621	0.00879298
4.23792	0.00738467	0.00661092	0.0089063	0.00895083	0.00881724
4.23877	0.0073912	0.00662591	0.00893103	0.00897569	0.00884172
4.23981	0.00739973	0.006642	0.00894169	0.0089864	0.00885227
4.24073	0.00741278	0.00666607	0.00895437	0.00899914	0.00886483
4.24177	0.00742546	0.00668761	0.0089802	0.0090251	0.0088904
4.2427	0.00743695	0.00670723	0.00899316	0.00903813	0.00890323
4.24385	0.00744566	0.00672759	0.00901056	0.00905562	0.00892046
4.24479	0.0074561	0.0067452	0.00903117	0.00907632	0.00894086
4.24582	0.007465	0.00676453	0.00905625	0.00910153	0.00896569
4.24679	0.00747398	0.00678448	0.0090751	0.00912047	0.00898435
4.24787	0.00748702	0.00680697	0.00909307	0.00913853	0.00900214
4.24873	0.00749833	0.00682685	0.00911091	0.00915646	0.0090198
4.24975	0.00751328	0.00684271	0.00911647	0.00916205	0.00902531
4.25081	0.00752024	0.00686426	0.00912368	0.0091693	0.00903244
4.25185	0.00752793	0.00688697	0.00914779	0.00919353	0.00905631
4.25275	0.00754069	0.00690947	0.00916892	0.00921476	0.00907723
4.25382	0.0075558	0.00693077	0.00918822	0.00923416	0.00909634
4.2548	0.00756261	0.00695358	0.00920638	0.00925241	0.00911432
4.25579	0.00757487	0.00697734	0.00922028	0.00926638	0.00912808
4.25675	0.00758754	0.00699933	0.00924484	0.00929107	0.0091524
4.2577	0.00759744	0.00701349	0.00925317	0.00929943	0.00916063
4.2589	0.00760775	0.00703549	0.00928015	0.00932655	0.00918735
4.25975	0.00762441	0.00706146	0.00930009	0.00934659	0.00920709
4.26078	0.00762608	0.0070812	0.00931647	0.00936305	0.0092233
4.26179	0.00764388	0.00710449	0.00934353	0.00939025	0.0092501
4.26261	0.0076587	0.00712896	0.00936282	0.00940964	0.00926919
4.26373	0.00766755	0.00714747	0.00937838	0.00942527	0.00928459
4.26479	0.00768526	0.00717067	0.0093947	0.00944167	0.00930075
4.26583	0.00770115	0.00719214	0.00941965	0.00946675	0.00932546
4.26671	0.00770992	0.00721851	0.00945054	0.00949779	0.00935604
4.26785	0.0077168	0.00723734	0.00947502	0.0095224	0.00938027
4.26882	0.00772846	0.00726074	0.00949705	0.00954453	0.00940208
4.26989	0.00774359	0.0072884	0.00951356	0.00956113	0.00941843
4.27079	0.00775557	0.00730952	0.00953083	0.00957848	0.00943552
4.27182	0.0077676	0.00733066	0.00955691	0.00960469	0.00946134
4.27263	0.00778276	0.00735477	0.00958121	0.00962911	0.0094854
4.27372	0.0077938	0.0073819	0.00959323	0.00964119	0.0094973
4.27476	0.00780323	0.00740592	0.00962954	0.00967768	0.00953324
4.27585	0.00781966	0.00743021	0.00966001	0.00970831	0.00956341
4.27689	0.00783537	0.00745596	0.0096726	0.00972096	0.00957587
4.27779	0.00784511	0.00747492	0.00968948	0.00973793	0.00959259
4.27868	0.00785628	0.00750032	0.00970164	0.00975015	0.00960462
4.2798	0.00786876	0.0075264	0.00971314	0.0097617	0.009616
4.28075	0.0078901	0.00755098	0.00975168	0.00980044	0.00965416
4.28173	0.00789797	0.00757495	0.00977745	0.00982634	0.00967968
4.28272	0.00790524	0.00760215	0.00980356	0.00985258	0.00970553
4.28383	0.00791859	0.0076243	0.00981856	0.00986766	0.00972038
4.28485	0.00793693	0.00764723	0.00983158	0.00988074	0.00973326
4.28579	0.00795574	0.00767423	0.00984187	0.00989108	0.00974345
4.28693	0.00797003	0.00770216	0.00985588	0.00990516	0.00975732
4.28782	0.00798346	0.00772902	0.00986732	0.00991666	0.00976865
4.28869	0.00798628	0.00776	0.00989272	0.00994218	0.00979379
4.28975	0.0080054	0.0077828	0.00992475	0.00997437	0.0098255
4.29074	0.00802453	0.00780657	0.00994474	0.00999446	0.00984529
4.29163	0.00803102	0.00783129	0.0099685	0.0100183	0.00986881
4.2928	0.00804616	0.00785612	0.0099829	0.0100328	0.00988307
4.29387	0.00806111	0.00788453	0.00999098	0.0100409	0.00989107
4.29474	0.00807744	0.00790999	0.0100022	0.0100522	0.00990217
4.29577	0.00809383	0.00793804	0.0100434	0.0100936	0.00994292
4.2967	0.00810553	0.00796583	0.0101287	0.0101793	0.0100274
4.29774	0.00812141	0.00799468	0.0101418	0.0101925	0.0100404
4.29869	0.00813529	0.00801871	0.0101615	0.0102123	0.0100599
4.29955	0.00814132	0.00803033	0.0101706	0.0102215	0.0100689
4.2987	0.00773756	0.00770855	0.00986454	0.00991386	0.00976589
4.29781	0.00717542	0.00723383	0.00942121	0.00946832	0.009327
4.29675	0.00677297	0.00686684	0.00906248	0.00910779	0.00897186
4.29571	0.00644698	0.00656141	0.00875387	0.00879764	0.00866633
4.29469	0.00617489	0.00629232	0.00850323	0.00854574	0.0084182
4.29371	0.00594266	0.00605339	0.00826772	0.00830906	0.00818504
4.2927	0.00574207	0.00583882	0.0080474	0.00808764	0.00796693
4.2918	0.00555469	0.00564047	0.00783145	0.0078706	0.00775313
4.29083	0.00538836	0.00546237	0.00763948	0.00767767	0.00756308
4.28983	0.00523474	0.00529245	0.00745938	0.00749668	0.00738478
4.28887	0.00509479	0.00513273	0.00728616	0.00732259	0.0072133
4.28765	0.00496331	0.00498209	0.0071195	0.0071551	0.00704831
4.28661	0.00483782	0.00484051	0.00695576	0.00699054	0.00688621
4.28573	0.00472117	0.00470235	0.00679719	0.00683117	0.00672921
4.28477	0.00460667	0.00456933	0.00665374	0.00668701	0.00658721
4.28375	0.00450247	0.00444217	0.006501	0.00653351	0.00643599
4.28274	0.00440638	0.00431994	0.00636158	0.00639339	0.00629796
4.28178	0.00430449	0.00420236	0.00623422	0.00626539	0.00617187
4.2808	0.00421095	0.00408799	0.00610655	0.00613708	0.00604548
4.27973	0.00412013	0.00398154	0.00600779	0.00603783	0.00594772
4.27885	0.00403843	0.00387581	0.0058882	0.00591764	0.00582931
4.2779	0.0039577	0.00377649	0.00576309	0.0057919	0.00570546
4.27669	0.00387362	0.00367971	0.00564859	0.00567683	0.00559211
4.27577	0.00379033	0.00358251	0.00553848	0.00556618	0.0054831
4.27472	0.00371563	0.00348957	0.00541704	0.00544412	0.00536287
4.27371	0.00364606	0.0033981	0.0053177	0.00534429	0.00526452
4.27278	0.00357496	0.00330831	0.00520909	0.00523514	0.005157
4.27179	0.00350422	0.00322318	0.00509565	0.00512113	0.0050447
4.27081	0.00343406	0.00314521	0.00502896	0.00505411	0.00497867
4.26977	0.00336988	0.00306298	0.00492596	0.00495059	0.0048767
4.26883	0.00330758	0.0029837	0.00483304	0.00485721	0.00478471
4.26775	0.00324085	0.00290443	0.0047234	0.00474702	0.00467617
4.26688	0.0031804	0.00282659	0.00463986	0.00466306	0.00459346
4.26578	0.00312088	0.00274907	0.00455866	0.00458146	0.00451308
4.26484	0.00306392	0.00267608	0.00448396	0.00450638	0.00443912
4.26383	0.00301208	0.00261034	0.00439513	0.0044171	0.00435117
4.26284	0.00295324	0.00254298	0.00430241	0.00432392	0.00425938
4.26178	0.00289809	0.00247655	0.0042044	0.00422542	0.00416235
4.26084	0.00284513	0.00241301	0.00413177	0.00415243	0.00409046
4.25977	0.00279024	0.00234818	0.00404035	0.00406055	0.00399995
4.25886	0.00273839	0.00228167	0.00396518	0.003985	0.00392553
4.25775	0.00268801	0.00221833	0.00388626	0.00390569	0.0038474
4.25664	0.0026424	0.0021589	0.00381937	0.00383847	0.00378118
4.25591	0.00259278	0.00210277	0.00375515	0.00377392	0.0037176
4.25476	0.00254256	0.0020444	0.00369123	0.00370968	0.00365432
4.25381	0.00249964	0.00198587	0.00361771	0.0036358	0.00358153
4.25285	0.00245437	0.00193225	0.00352528	0.0035429	0.00349003
4.25186	0.00240715	0.00187647	0.00347485	0.00349222	0.0034401
4.25076	0.00236278	0.00182428	0.00341083	0.00342789	0.00337672
4.24982	0.00232074	0.00177177	0.0033699	0.00338675	0.0033362
4.24885	0.00228082	0.00172149	0.00330503	0.00332155	0.00327198
4.24786	0.00223636	0.00167168	0.00324352	0.00325973	0.00321108
4.24689	0.00218994	0.00162083	0.0031605	0.0031763	0.00312889
4.24577	0.00215373	0.00157175	0.00311211	0.00312767	0.00308099
4.24476	0.00211553	0.00151977	0.00301826	0.00303335	0.00298808
4.24375	0.00207565	0.00147682	0.00297363	0.0029885	0.00294389
4.24278	0.00203656	0.00143471	0.00290944	0.00292399	0.00288035
4.24188	0.00200093	0.001386	0.00285934	0.00287364	0.00283075
4.24082	0.00196451	0.00134404	0.00280928	0.00282332	0.00278118
4.23978	0.00192977	0.00129521	0.00276027	0.00277407	0.00273267
4.23873	0.00189639	0.00125316	0.00270793	0.00272147	0.00268086
4.23777	0.00186341	0.00121067	0.00267003	0.00268338	0.00264333
4.23683	0.00182762	0.00116856	0.00258808	0.00260102	0.00256219
4.23575	0.00179287	0.00112747	0.00254033	0.00255303	0.00251492
4.23486	0.00175941	0.00108975	0.00248033	0.00249273	0.00245553
4.23369	0.00172595	0.00105353	0.00243831	0.0024505	0.00241392
4.23273	0.00168992	0.001016	0.00238152	0.00239343	0.0023577
4.23177	0.00166041	0.000978193	0.00232974	0.00234138	0.00230644
4.23084	0.00162747	0.000935158	0.00229227	0.00230373	0.00226934
4.2298	0.00159702	0.000900183	0.00225048	0.00226173	0.00222797
4.22877	0.00156694	0.000866096	0.00219817	0.00220916	0.00217619
4.22768	0.00153633	0.000831361	0.00215901	0.00216981	0.00213742
4.22676	0.00150457	0.000798311	0.00209887	0.00210936	0.00207788
4.22585	0.00147571	0.000762317	0.00205409	0.00206436	0.00203355
4.22485	0.00144953	0.000731021	0.0020271	0.00203723	0.00200683
4.22392	0.00141935	0.000696357	0.00199133	0.00200129	0.00197142
4.22277	0.00139249	0.000659086	0.00194095	0.00195065	0.00192154
4.22178	0.0013677	0.000627777	0.00190233	0.00191184	0.0018833
4.22076	0.00133696	0.000592285	0.00185445	0.00186373	0.00183591
4.21981	0.00130776	0.00056627	0.00183044	0.00183959	0.00181213
4.21896	0.00128309	0.000537177	0.00177439	0.00178326	0.00175664
4.21761	0.00125242	0.00050824	0.00173886	0.00174755	0.00172147
4.21686	0.00122886	0.000477758	0.0016878	0.00169623	0.00167092
4.21582	0.00120909	0.000449143	0.00164052	0.00164873	0.00162412
4.21484	0.00117764	0.000416586	0.0016139	0.00162197	0.00159776
4.21383	0.00115228	0.000386638	0.00157151	0.00157936	0.00155579
4.21278	0.00113152	0.00036635	0.0015306	0.00153825	0.0015153
4.21183	0.0011086	0.000341497	0.00150015	0.00150765	0.00148515
4.21087	0.00108255	0.000314131	0.00147459	0.00148196	0.00145984
4.20983	0.00106149	0.000290557	0.0014521	0.00145936	0.00143757
4.20878	0.00103892	0.000263415	0.0014156	0.00142267	0.00140144
4.2078	0.00101202	0.000240453	0.00137246	0.00137932	0.00135873
4.20683	0.000986487	0.000211074	0.00133059	0.00133725	0.00131729
4.20587	0.00096706	0.000182977	0.00130108	0.00130759	0.00128807
4.20495	0.000940497	0.000161129	0.00126792	0.00127426	0.00125524
4.20383	0.000919055	0.000141243	0.00125328	0.00125955	0.00124075
4.20284	0.000895437	0.000118209	0.0011935	0.00119947	0.00118156
4.20182	0.000872936	9.41807e-05	0.00118526	0.00119118	0.0011734
4.20077	0.000856363	6.54428e-05	0.00116532	0.00117114	0.00115366
4.1998	0.000835828	4.64363e-05	0.00113695	0.00114264	0.00112559
4.19882	0.000814322	2.66195e-05	0.00111016	0.00111571	0.00109906
4.19766	0.000795468	8.20711e-06	0.0010852	0.00109062	0.00107435
4.19689	0.000775007	-7.62321e-06	0.00103267	0.00103784	0.00102235
4.19592	0.00075891	-2.99633e-05	0.00101706	0.00102215	0.00100689
4.19481	0.000732959	-4.65419e-05	0.000994031	0.000999001	0.00098409
4.19384	0.000709582	-6.64081e-05	0.000943829	0.000948548	0.00093439
4.19288	0.000695619	-7.88225e-05	0.000918366	0.000922958	0.000909183
4.19176	0.000677285	-9.68911e-05	0.000874886	0.000879261	0.000866138
4.19087	0.000655173	-0.000115857	0.000852718	0.000856981	0.000844191
4.18986	0.000634232	-0.000138966	0.000835904	0.000840084	0.000827545
4.18883	0.000616395	-0.000162469	0.000783199	0.000787115	0.000775367
4.18789	0.000598992	-0.000179116	0.000774503	0.000778375	0.000766758
4.18678	0.000580631	-0.000196978	0.000760557	0.00076436	0.000752952
4.18584	0.000565182	-0.000210151	0.000741296	0.000745002	0.000733883
4.18497	0.000551955	-0.000224729	0.000716121	0.000719702	0.00070896
4.18386	0.000530064	-0.000243501	0.000691522	0.000694979	0.000684606
4.18279	0.000511808	-0.000258792	0.000664475	0.000667798	0.00065783
4.18184	0.000501558	-0.000274532	0.000634062	0.000637233	0.000627722
4.1809	0.000484425	-0.000291364	0.000595862	0.000598841	0.000589903
4.1799	0.000463788	-0.000306748	0.000597155	0.00060014	0.000591183
4.17887	0.000443122	-0.000321585	0.000557354	0.000560141	0.000551781
4.17777	0.000427419	-0.000338353	0.0005264	0.000529032	0.000521136
4.17678	0.000418914	-0.000350219	0.00051133	0.000513886	0.000506216
4.17587	0.000398864	-0.000370362	0.00048525	0.000487676	0.000480397
4.1748	0.000383704	-0.00038359	0.000476134	0.000478515	0.000471373
4.17389	0.000369727	-0.000398769	0.000458141	0.000460432	0.000453559
4.17285	0.000352301	-0.000409998	0.00042649	0.000428622	0.000422225
4.17196	0.000337131	-0.000423981	0.000401918	0.000403928	0.000397899
4.17086	0.000323087	-0.000436086	0.000396513	0.000398496	0.000392548
4.16984	0.000301818	-0.00045002	0.000357879	0.000359668	0.0003543
4.1689	0.000290584	-0.000458013	0.000338736	0.00034043	0.000335349
4.16774	0.000271914	-0.00047569	0.000323064	0.000324679	0.000319833
4.16684	0.000257354	-0.000490581	0.000312992	0.000314557	0.000309862
4.16586	0.000246304	-0.000506962	0.000302363	0.000303875	0.000299339
4.16487	0.000230832	-0.0005201	0.000282611	0.000284024	0.000279785
4.16372	0.000214877	-0.000532248	0.000228609	0.000229752	0.000226323
4.16269	0.000202457	-0.000542135	0.000223074	0.00022419	0.000220844
4.1619	0.000193772	-0.000556411	0.000222587	0.0002237	0.000220362
4.16065	0.000181469	-0.000568542	0.000204257	0.000205278	0.000202214
4.15989	0.000171086	-0.000576401	0.000183161	0.000184077	0.00018133
4.15889	0.000161185	-0.000585322	0.00016315	0.000163966	0.000161519
4.15792	0.000144875	-0.000596651	0.000133819	0.000134489	0.000132481
4.1569	0.000130403	-0.000612994	0.000121256	0.000121862	0.000120043
4.15594	0.000120183	-0.000628737	7.1146e-05	7.15017e-05	7.04345e-05
4.15504	0.00010133	-0.000637042	6.35624e-05	6.38802e-05	6.29268e-05
4.15391	8.03933e-05	-0.000646985	5.3961e-05	5.42308e-05	5.34214e-05
4.15282	6.30576e-05	-0.000658327	4.19121e-05	4.21217e-05	4.1493e-05
4.15181	5.7881e-05	-0.000671482	2.75276e-05	2.76652e-05	2.72523e-05
4.15089	4.65469e-05	-0.000685981	1.47479e-05	1.48216e-05	1.46004e-05
4.14979	3.45783e-05	-0.000691891	1.02514e-05	1.03027e-05	1.01489e-05
4.14888	2.49846e-05	-0.00070156	-5.98451e-06	-6.01443e-06	-5.92466e-06
4.14796	1.44416e-05	-0.000715634	-3.44845e-05	-3.46569e-05	-3.41396e-05
4.14683	9.12497e-06	-0.000725823	-4.45083e-05	-4.47309e-05	-4.40632e-05
4.14584	2.09338e-07	-0.000734317	-5.35191e-05	-5.37867e-05	-5.29839e-05
4.1449	-1.33575e-05	-0.000741403	-6.4749e-05	-6.50728e-05	-6.41015e-05
4.144	-2.92968e-05	-0.00075136	-8.67666e-05	-8.72004e-05	-8.58989e-05
4.14285	-3.91933e-05	-0.000760834	-9.47199e-05	-9.51935e-05	-9.37727e-05
4.14193	-5.35207e-05	-0.000770994	-9.57857e-05	-9.62646e-05	-9.48278e-05
4.14093	-6.60896e-05	-0.000784022	-0.000103793	-0.000104312	-0.000102755
4.13987	-7.40057e-05	-0.000790826	-0.000119168	-0.000119764	-0.000117977
4.13899	-8.01256e-05	-0.000798312	-0.000160533	-0.000161335	-0.000158927
4.13802	-9.68138e-05	-0.000806076	-0.00016917	-0.000170016	-0.000167478
4.13698	-0.000109633	-0.000814259	-0.000187637	-0.000188575	-0.000185761
4.13593	-0.000119816	-0.000824952	-0.000187442	-0.000188379	-0.000185568
4.13494	-0.000126697	-0.000832567	-0.000199729	-0.000200728	-0.000197732
4.13381	-0.000140147	-0.000843505	-0.000225949	-0.000227079	-0.00022369
4.13292	-0.00016172	-0.000846059	-0.000235832	-0.000237011	-0.000233473
4.13183	-0.000171641	-0.000854113	-0.000230634	-0.000231787	-0.000228327
4.13077	-0.000181004	-0.000860569	-0.000258756	-0.000260049	-0.000256168
4.13	-0.000189612	-0.000864233	-0.000277727	-0.000279116	-0.00027495
4.12891	-0.00019795	-0.00086759	-0.000300368	-0.00030187	-0.000297365
4.1278	-0.000207391	-0.00087962	-0.000301122	-0.000302628	-0.000298111
4.12687	-0.000220696	-0.000886123	-0.000299338	-0.000300835	-0.000296345
4.1258	-0.000228352	-0.000895063	-0.000314272	-0.000315843	-0.000311129
4.12495	-0.000235593	-0.00090216	-0.000350232	-0.000351984	-0.00034673
4.12386	-0.000246288	-0.000911624	-0.000367396	-0.000369233	-0.000363722
4.12288	-0.00025311	-0.000923381	-0.000382722	-0.000384636	-0.000378895
4.12193	-0.000262305	-0.000930225	-0.000384148	-0.000386069	-0.000380306
4.12087	-0.00027656	-0.0009387	-0.000423751	-0.000425869	-0.000419513
4.12008	-0.000290058	-0.000946114	-0.000423521	-0.000425638	-0.000419286
4.11882	-0.000298165	-0.000953065	-0.000424537	-0.00042666	-0.000420292
4.11787	-0.000302831	-0.000957903	-0.000416734	-0.000418818	-0.000412567
4.11695	-0.000313732	-0.000962987	-0.000428827	-0.000430971	-0.000424539
4.11601	-0.000327396	-0.000969916	-0.000419208	-0.000421304	-0.000415016
4.11494	-0.000338195	-0.000977047	-0.000453157	-0.000455423	-0.000448625
4.11393	-0.000344945	-0.000983654	-0.000460544	-0.000462847	-0.000455939
4.11291	-0.000354982	-0.000988083	-0.000484545	-0.000486967	-0.000479699
4.11185	-0.000364053	-0.000996424	-0.000478057	-0.000480447	-0.000473276
4.11087	-0.000369579	-0.000999558	-0.000505905	-0.000508434	-0.000500846
4.11003	-0.000377025	-0.00100592	-0.000506022	-0.000508552	-0.000500962
4.10905	-0.000384769	-0.00101198	-0.000524829	-0.000527453	-0.00051958
4.10792	-0.000396343	-0.00101522	-0.000533793	-0.000536462	-0.000528455
4.10687	-0.000404708	-0.00101902	-0.00054124	-0.000543947	-0.000535828
4.10586	-0.000414344	-0.00102456	-0.000550902	-0.000553656	-0.000545393
4.10484	-0.000420352	-0.00103121	-0.000564482	-0.000567304	-0.000558837
4.10391	-0.000428075	-0.0010379	-0.000587909	-0.000590849	-0.00058203
4.10286	-0.000438636	-0.00104572	-0.000588902	-0.000591846	-0.000583013
4.10194	-0.000450305	-0.00105173	-0.00058575	-0.000588678	-0.000579892
4.10085	-0.000458544	-0.00105833	-0.000584846	-0.000587771	-0.000578998
4.09993	-0.000466509	-0.00106327	-0.000618488	-0.00062158	-0.000612303
4.09869	-0.000472187	-0.00106795	-0.000598917	-0.000601911	-0.000592927
4.09792	-0.000476934	-0.00107305	-0.000608769	-0.000611813	-0.000602681
4.09685	-0.0004917	-0.00107801	-0.000632189	-0.00063535	-0.000625867
4.0959	-0.000500359	-0.00108327	-0.000651383	-0.00065464	-0.000644869
4.09491	-0.000507628	-0.0010889	-0.000652645	-0.000655908	-0.000646118
4.09396	-0.000518359	-0.00109073	-0.000645778	-0.000649007	-0.00063932
4.09288	-0.000525835	-0.00109575	-0.000646448	-0.00064968	-0.000639983
4.09197	-0.000530694	-0.00110318	-0.000673938	-0.000677308	-0.000667199
4.09088	-0.000540992	-0.00110758	-0.0006886	-0.000692043	-0.000681714
4.08994	-0.000548134	-0.00111179	-0.000689737	-0.000693186	-0.00068284
4.08897	-0.000556933	-0.00112066	-0.000700646	-0.00070415	-0.00069364
4.08794	-0.00056182	-0.00111974	-0.000684016	-0.000687436	-0.000677176
4.0869	-0.000570316	-0.00112571	-0.000723389	-0.000727006	-0.000716156
4.08611	-0.000579474	-0.00112936	-0.000705079	-0.000708605	-0.000698028
4.08481	-0.000586232	-0.00113436	-0.000712082	-0.000715642	-0.000704961
4.08393	-0.000593577	-0.00113644	-0.00071563	-0.000719208	-0.000708473
4.083	-0.000601524	-0.00114016	-0.000724357	-0.000727979	-0.000717114
4.08191	-0.000611631	-0.00114755	-0.000748228	-0.000751969	-0.000740746
4.08084	-0.000617314	-0.00115221	-0.000778791	-0.000782685	-0.000771003
4.07996	-0.000624463	-0.00115582	-0.000765743	-0.000769572	-0.000758086
4.07887	-0.000632888	-0.00116251	-0.000766076	-0.000769906	-0.000758415
4.07791	-0.000639559	-0.00116503	-0.000776308	-0.000780189	-0.000768545
4.07692	-0.000647656	-0.001168	-0.000784542	-0.000788464	-0.000776696
4.07586	-0.000657291	-0.00117062	-0.00079001	-0.00079396	-0.00078211
4.0747	-0.00066503	-0.00117188	-0.000807089	-0.000811125	-0.000799018
4.07384	-0.000672419	-0.00118064	-0.000816738	-0.000820821	-0.00080857
4.07292	-0.000678919	-0.00118071	-0.000807942	-0.000811982	-0.000799863
4.072	-0.000685871	-0.00118383	-0.000828648	-0.000832791	-0.000820361
4.07091	-0.000690224	-0.00118857	-0.000850201	-0.000854452	-0.000841699
4.06998	-0.000701712	-0.00119615	-0.000858581	-0.000862874	-0.000849995
4.06898	-0.000703272	-0.00120266	-0.000858101	-0.000862391	-0.00084952
4.06781	-0.000711799	-0.00120855	-0.000859531	-0.000863829	-0.000850936
4.06681	-0.000722098	-0.0012078	-0.000863082	-0.000867397	-0.000854451
4.06604	-0.000723272	-0.00121234	-0.000861134	-0.000865439	-0.000852522
4.06506	-0.000734405	-0.0012144	-0.000855265	-0.000859541	-0.000846712
4.06403	-0.000740122	-0.0012197	-0.000864864	-0.000869189	-0.000856216
4.06289	-0.000753055	-0.0012241	-0.00086779	-0.000872129	-0.000859113
4.06202	-0.000760298	-0.0012276	-0.000842938	-0.000847152	-0.000834508
4.06088	-0.00076481	-0.00123581	-0.00088796	-0.0008924	-0.000879081
4.0599	-0.000772327	-0.0012362	-0.000897092	-0.000901577	-0.000888121
4.05897	-0.000777231	-0.00124162	-0.000916771	-0.000921355	-0.000907603
4.05788	-0.000776932	-0.0012447	-0.00090217	-0.000906681	-0.000893149
4.05695	-0.000783842	-0.00124972	-0.000906114	-0.000910644	-0.000897052
4.05592	-0.000792493	-0.00125144	-0.000918704	-0.000923298	-0.000909517
4.0549	-0.000801931	-0.00125719	-0.000929078	-0.000933724	-0.000919787
4.05389	-0.000803388	-0.00125694	-0.000910791	-0.000915345	-0.000901684
4.053	-0.000807885	-0.0012657	-0.000924713	-0.000929336	-0.000915465
4.05191	-0.000820965	-0.00126677	-0.000933566	-0.000938234	-0.00092423
4.05097	-0.000832862	-0.00127055	-0.000947561	-0.000952299	-0.000938086
4.04993	-0.000835255	-0.00127552	-0.000958065	-0.000962856	-0.000948485
4.04897	-0.000843362	-0.00128069	-0.000949518	-0.000954265	-0.000940023
4.04797	-0.000846502	-0.00128527	-0.00094802	-0.00095276	-0.00093854
4.04697	-0.000854835	-0.00128904	-0.000951423	-0.00095618	-0.000941908
4.04602	-0.000858848	-0.00129032	-0.000960409	-0.000965211	-0.000950805
4.04493	-0.000862171	-0.00129576	-0.000971725	-0.000976583	-0.000962008
4.0439	-0.000865083	-0.00130013	-0.000982212	-0.000987123	-0.00097239
4.04295	-0.000869366	-0.0013035	-0.000982589	-0.000987502	-0.000972763
4.04194	-0.000879979	-0.0013103	-0.000997971	-0.00100296	-0.000987992
4.04096	-0.000886442	-0.00131118	-0.00101118	-0.00101624	-0.00100107
4.03983	-0.000890079	-0.00130882	-0.000995099	-0.00100007	-0.000985148
4.0389	-0.000898075	-0.00131616	-0.00100053	-0.00100553	-0.000990521
4.03801	-0.000904828	-0.00131846	-0.0010045	-0.00100952	-0.000994451
4.03703	-0.000913989	-0.00131896	-0.00102395	-0.00102907	-0.00101371
4.03591	-0.000916756	-0.0013234	-0.00103097	-0.00103612	-0.00102066
4.03488	-0.00091733	-0.00132872	-0.00103516	-0.00104033	-0.00102481
4.03385	-0.000926271	-0.00133223	-0.00102834	-0.00103348	-0.00101805
4.03296	-0.000929357	-0.00133658	-0.00103988	-0.00104508	-0.00102949
4.03195	-0.000938137	-0.00133784	-0.00102938	-0.00103453	-0.00101909
4.03098	-0.000943984	-0.00134275	-0.00102804	-0.00103318	-0.00101776
4.02986	-0.00094696	-0.00134441	-0.00103911	-0.00104431	-0.00102872
4.029	-0.000955245	-0.0013472	-0.00107551	-0.00108089	-0.00106476
4.02797	-0.000959735	-0.00135009	-0.00105091	-0.00105616	-0.0010404
4.02698	-0.000963773	-0.00135051	-0.00105703	-0.00106231	-0.00104646
4.02599	-0.000965178	-0.00135669	-0.00104071	-0.00104592	-0.0010303
4.02504	-0.000971038	-0.00136186	-0.00106501	-0.00107034	-0.00105436
4.02403	-0.000979385	-0.00136356	-0.00107438	-0.00107975	-0.00106364
4.02297	-0.00098588	-0.00137081	-0.00108327	-0.00108868	-0.00107244
4.0219	-0.000992873	-0.00137268	-0.00107737	-0.00108275	-0.00106659
4.02096	-0.00100017	-0.00137505	-0.00109575	-0.00110123	-0.00108479
4.01992	-0.00100405	-0.00137935	-0.00110966	-0.00111521	-0.00109856
4.01897	-0.00100744	-0.0013844	-0.0011116	-0.00111716	-0.00110048
4.01791	-0.00101048	-0.00138702	-0.00109248	-0.00109794	-0.00108155
4.01693	-0.00101492	-0.0013876	-0.00109594	-0.00110142	-0.00108498
4.01585	-0.00102279	-0.0013938	-0.00112498	-0.0011306	-0.00111373
4.0149	-0.00102972	-0.00139859	-0.00112719	-0.00113282	-0.00111592
4.01391	-0.0010336	-0.00140308	-0.00114396	-0.00114968	-0.00113252
4.01292	-0.00103623	-0.00140935	-0.00114932	-0.00115506	-0.00113782
4.01201	-0.00103977	-0.00141135	-0.00112777	-0.0011334	-0.00111649
4.01108	-0.00104487	-0.0014103	-0.00113319	-0.00113886	-0.00112186
4.01008	-0.00105176	-0.00141987	-0.00113538	-0.00114106	-0.00112403
4.00894	-0.00106461	-0.00142285	-0.00115976	-0.00116556	-0.00114816
4.00798	-0.00106925	-0.00142809	-0.00115413	-0.0011599	-0.00114259
4.00698	-0.00107346	-0.00142819	-0.0011604	-0.0011662	-0.0011488
4.00597	-0.00108125	-0.00143379	-0.00117064	-0.00117649	-0.00115893
4.00501	-0.00107917	-0.00143586	-0.00118819	-0.00119413	-0.0011763
4.004	-0.00108513	-0.00144234	-0.00117539	-0.00118127	-0.00116364
4.00293	-0.00109369	-0.00144642	-0.00116788	-0.00117371	-0.0011562
4.00202	-0.00109239	-0.00144837	-0.00115896	-0.00116475	-0.00114737
4.00094	-0.00109813	-0.00145423	-0.00116264	-0.00116845	-0.00115101
4.00004	-0.00110541	-0.00145176	-0.00115272	-0.00115848	-0.00114119
3.99905	-0.0011104	-0.00145314	-0.00116007	-0.00116587	-0.00114847
3.99805	-0.00112129	-0.00145643	-0.00116398	-0.0011698	-0.00115234
3.99699	-0.00112624	-0.00146386	-0.00116966	-0.00117551	-0.00115796
3.99602	-0.00112909	-0.00146874	-0.00119331	-0.00119928	-0.00118138
3.99502	-0.00113062	-0.00147892	-0.00117792	-0.00118381	-0.00116615
3.99399	-0.00113726	-0.00148432	-0.00118587	-0.0011918	-0.00117401
3.99303	-0.0011364	-0.00148476	-0.00118329	-0.00118921	-0.00117146
3.99194	-0.00113865	-0.00148778	-0.00120194	-0.00120795	-0.00118992
3.99094	-0.00114647	-0.00149008	-0.00120035	-0.00120635	-0.00118834
3.98997	-0.00115389	-0.00149446	-0.00121292	-0.00121898	-0.00120079
3.98894	-0.001155	-0.00150063	-0.00121794	-0.00122403	-0.00120576
3.98807	-0.00116125	-0.00150692	-0.00120971	-0.00121576	-0.00119761
3.98704	-0.0011636	-0.00150585	-0.00123334	-0.00123951	-0.00122101
3.98592	-0.00116906	-0.00151518	-0.00122425	-0.00123037	-0.00121201
3.98488	-0.00117552	-0.00151595	-0.0012266	-0.00123273	-0.00121433
3.98403	-0.00118034	-0.00151765	-0.00122413	-0.00123025	-0.00121189
3.983	-0.00118348	-0.00151712	-0.00123666	-0.00124284	-0.00122429
3.98205	-0.0011831	-0.00152032	-0.00123547	-0.00124164	-0.00122311
3.98096	-0.0011896	-0.00152552	-0.00123622	-0.0012424	-0.00122386
3.98005	-0.00119759	-0.00152829	-0.0012594	-0.0012657	-0.00124681
3.97903	-0.00119879	-0.00153124	-0.00125602	-0.0012623	-0.00124346
3.97788	-0.00120385	-0.00155363	-0.00126418	-0.0012705	-0.00125153
3.97705	-0.00120273	-0.00155107	-0.00126105	-0.00126736	-0.00124844
3.97598	-0.00120961	-0.0015582	-0.00124726	-0.0012535	-0.00123479
3.97498	-0.00121619	-0.0015581	-0.00125555	-0.00126183	-0.001243
3.97401	-0.00121976	-0.00155831	-0.00126431	-0.00127063	-0.00125166
3.97301	-0.00122467	-0.00156045	-0.00128031	-0.00128671	-0.0012675
3.97204	-0.00122919	-0.00156454	-0.00126908	-0.00127543	-0.00125639
3.97103	-0.00123197	-0.00156867	-0.00119656	-0.00120255	-0.0011846
3.96999	-0.00123412	-0.00156759	-0.00119642	-0.0012024	-0.00118445
3.96896	-0.00123843	-0.00156816	-0.00123837	-0.00124456	-0.00122598
3.968	-0.00124036	-0.00157427	-0.00124364	-0.00124986	-0.00123121
3.96699	-0.00124567	-0.001578	-0.00125397	-0.00126024	-0.00124143
3.96592	-0.00124955	-0.00157841	-0.00125623	-0.00126252	-0.00124367
3.96506	-0.00125359	-0.00158819	-0.00126627	-0.0012726	-0.00125361
3.96392	-0.00125873	-0.001591	-0.00128495	-0.00129137	-0.0012721
3.96293	-0.00126089	-0.00159438	-0.00128708	-0.00129352	-0.00127421
3.96191	-0.00126172	-0.0015976	-0.00129402	-0.00130049	-0.00128108
3.96097	-0.00126695	-0.00160326	-0.00129337	-0.00129984	-0.00128044
3.95986	-0.00127437	-0.00160579	-0.00129523	-0.0013017	-0.00128227
3.95892	-0.00127793	-0.00161047	-0.00133391	-0.00134058	-0.00132057
3.95794	-0.00128241	-0.00161765	-0.00133081	-0.00133747	-0.00131751
3.95698	-0.00128391	-0.00161544	-0.00132471	-0.00133133	-0.00131146
3.956	-0.00128827	-0.00162209	-0.00132545	-0.00133208	-0.00131219
3.955	-0.00128375	-0.00162422	-0.00131968	-0.00132627	-0.00130648
3.95408	-0.00127875	-0.00162903	-0.00131103	-0.00131758	-0.00129792
3.95305	-0.00128388	-0.00163096	-0.00132287	-0.00132949	-0.00130964
3.952	-0.00129905	-0.00163929	-0.00131555	-0.00132213	-0.0013024
3.95097	-0.00130253	-0.00164349	-0.00132584	-0.00133247	-0.00131259
3.95008	-0.00128242	-0.00164923	-0.00133241	-0.00133907	-0.00131908
3.94909	-0.00129142	-0.00165203	-0.00134656	-0.00135329	-0.00133309
3.94813	-0.00129782	-0.00165485	-0.00133532	-0.001342	-0.00132197
3.94698	-0.00130739	-0.00166153	-0.00132981	-0.00133646	-0.00131652
3.94595	-0.00131263	-0.00166669	-0.00132096	-0.00132757	-0.00130775
3.94502	-0.00131671	-0.00166643	-0.00134018	-0.00134688	-0.00132677
3.94398	-0.00131711	-0.00167065	-0.00133959	-0.00134629	-0.0013262
3.94307	-0.00132153	-0.00167512	-0.00132752	-0.00133416	-0.00131425
3.94196	-0.00132046	-0.00168099	-0.00134106	-0.00134776	-0.00132764
3.94107	-0.00132463	-0.00168219	-0.00134259	-0.0013493	-0.00132916
3.93992	-0.00133113	-0.00168306	-0.00134792	-0.00135466	-0.00133444
3.93897	-0.00133221	-0.00168736	-0.00134482	-0.00135154	-0.00133137
3.93814	-0.00133692	-0.00169486	-0.001346	-0.00135273	-0.00133254
3.93697	-0.00133582	-0.0016983	-0.0013461	-0.00135283	-0.00133264
3.93609	-0.00134106	-0.00170098	-0.00134979	-0.00135654	-0.00133629
3.93504	-0.00134814	-0.00170187	-0.00135688	-0.00136367	-0.00134331
3.93404	-0.00134741	-0.00170664	-0.00135482	-0.00136159	-0.00134127
3.93294	-0.00134881	-0.00171287	-0.0013942	-0.00140117	-0.00138026
3.93198	-0.00135372	-0.00172017	-0.00137822	-0.00138511	-0.00136444
3.9311	-0.00135237	-0.00171736	-0.00137601	-0.00138289	-0.00136225
3.92999	-0.00135589	-0.0017209	-0.0013809	-0.0013878	-0.00136709
3.92902	-0.00135567	-0.00172531	-0.00138025	-0.00138715	-0.00136644
3.9279	-0.00135691	-0.00173259	-0.00140193	-0.00140894	-0.00138791
3.92697	-0.00135839	-0.00173768	-0.00138887	-0.00139581	-0.00137498
3.92599	-0.00136234	-0.00174097	-0.00140866	-0.0014157	-0.00139457
3.92499	-0.00136502	-0.00173801	-0.00140887	-0.00141591	-0.00139478
3.924	-0.00136713	-0.00174459	-0.00141524	-0.00142231	-0.00140109
3.92302	-0.00137161	-0.00174992	-0.00141345	-0.00142052	-0.00139932
3.92207	-0.00137674	-0.00175226	-0.00140435	-0.00141137	-0.00139031
3.92106	-0.00138008	-0.00175308	-0.00140273	-0.00140974	-0.0013887
3.92006	-0.00138218	-0.00176594	-0.00140687	-0.0014139	-0.0013928
3.91901	-0.00138012	-0.00176936	-0.00139051	-0.00139747	-0.00137661
3.91795	-0.00138057	-0.00177481	-0.00139959	-0.00140659	-0.0013856
3.91703	-0.00138637	-0.00177901	-0.00140311	-0.00141012	-0.00138908
3.91609	-0.00138859	-0.0017793	-0.00142482	-0.00143194	-0.00141057
3.91486	-0.00138512	-0.00178026	-0.00141862	-0.00142571	-0.00140444
3.91406	-0.00138801	-0.00178704	-0.00141198	-0.00141904	-0.00139786
3.913	-0.00138761	-0.00178284	-0.00141983	-0.00142693	-0.00140563
3.91197	-0.00139383	-0.0017813	-0.00143007	-0.00143722	-0.00141577
3.91099	-0.0013973	-0.00178939	-0.00141399	-0.00142106	-0.00139985
3.91011	-0.0014004	-0.00179363	-0.00145431	-0.00146158	-0.00143976
3.90898	-0.00140068	-0.00180159	-0.00143807	-0.00144526	-0.00142369
3.90818	-0.00140066	-0.00180899	-0.00143309	-0.00144025	-0.00141876
3.907	-0.00140633	-0.0018108	-0.00143547	-0.00144265	-0.00142112
3.90604	-0.0014113	-0.00181334	-0.0014459	-0.00145313	-0.00143144
3.90501	-0.00141684	-0.00181418	-0.00144255	-0.00144976	-0.00142813
3.9041	-0.00141612	-0.00181737	-0.00144355	-0.00145077	-0.00142912
3.90297	-0.00141343	-0.00182056	-0.00145052	-0.00145777	-0.00143601
3.90204	-0.00141357	-0.00182235	-0.00146341	-0.00147072	-0.00144877
3.90099	-0.001423	-0.00183083	-0.00147233	-0.00147969	-0.00145761
3.90001	-0.00141893	-0.00183696	-0.00146265	-0.00146997	-0.00144803
3.89908	-0.00141585	-0.00183788	-0.00146779	-0.00147513	-0.00145311
3.89818	-0.00142332	-0.0018406	-0.00146688	-0.00147422	-0.00145221
3.89701	-0.00142202	-0.00184415	-0.0014584	-0.0014657	-0.00144382
3.89599	-0.00142775	-0.00184329	-0.00146221	-0.00146952	-0.00144759
3.89501	-0.00143201	-0.00185142	-0.0014799	-0.0014873	-0.0014651
3.89392	-0.00143742	-0.00185071	-0.00146979	-0.00147714	-0.00145509
3.89303	-0.00143817	-0.00185628	-0.00146407	-0.00147139	-0.00144943
3.89209	-0.00143982	-0.00186151	-0.00147989	-0.00148729	-0.00146509
3.89102	-0.00144011	-0.00186141	-0.00147475	-0.00148213	-0.00146
3.89004	-0.00144244	-0.00187384	-0.00148071	-0.00148811	-0.0014659
3.88907	-0.00144158	-0.00187205	-0.00147559	-0.00148297	-0.00146083
3.88798	-0.00144685	-0.00187493	-0.00148109	-0.0014885	-0.00146628
3.88714	-0.00144457	-0.00187622	-0.00148792	-0.00149536	-0.00147304
3.88606	-0.00144029	-0.00188828	-0.00148039	-0.00148779	-0.00146559
3.88503	-0.00144456	-0.00189653	-0.00146743	-0.00147476	-0.00145275
3.88412	-0.00144289	-0.00189921	-0.00148154	-0.00148895	-0.00146672
3.88309	-0.00144815	-0.00189969	-0.00147977	-0.00148717	-0.00146497
3.88213	-0.00145089	-0.00190164	-0.0014831	-0.00149052	-0.00146827
3.88093	-0.00144621	-0.00190449	-0.00148259	-0.00149001	-0.00146777
3.88008	-0.00144907	-0.00190968	-0.00148273	-0.00149015	-0.00146791
3.8791	-0.00145098	-0.00191408	-0.00148539	-0.00149281	-0.00147053
3.87814	-0.00144097	-0.00191662	-0.00149661	-0.00150409	-0.00148164
3.87703	-0.00141091	-0.00191387	-0.00149873	-0.00150623	-0.00148374
3.87585	-0.00142594	-0.00191297	-0.00149527	-0.00150275	-0.00148032
3.87503	-0.00143731	-0.00192246	-0.00149667	-0.00150415	-0.0014817
3.87407	-0.0014466	-0.00192676	-0.00149581	-0.00150328	-0.00148085
3.87295	-0.00145583	-0.00192832	-0.00151433	-0.00152191	-0.00149919
3.87201	-0.00146563	-0.00193473	-0.00152468	-0.0015323	-0.00150943
3.87105	-0.00146893	-0.00193757	-0.00154127	-0.00154898	-0.00152586
3.87021	-0.00147395	-0.00194005	-0.0015192	-0.00152679	-0.00150401
3.86913	-0.00146354	-0.00194937	-0.00153781	-0.0015455	-0.00152244
3.86806	-0.00147152	-0.00194953	-0.00155002	-0.00155777	-0.00153452
3.86703	-0.00147757	-0.00194875	-0.00153309	-0.00154076	-0.00151776
3.86597	-0.00147192	-0.00195279	-0.00153756	-0.00154525	-0.00152219
3.86493	-0.00146657	-0.00195841	-0.00152082	-0.00152843	-0.00150561
3.86402	-0.00147106	-0.0019639	-0.00151866	-0.00152626	-0.00150348
3.8631	-0.00147149	-0.00196619	-0.00151795	-0.00152554	-0.00150277
3.86204	-0.00147644	-0.00196738	-0.00152954	-0.00153719	-0.00151424
3.861	-0.00147832	-0.00197696	-0.00153483	-0.0015425	-0.00151948
3.86007	-0.0014789	-0.00198452	-0.00153069	-0.00153835	-0.00151539
3.85907	-0.00148389	-0.00198569	-0.00152579	-0.00153342	-0.00151053
3.85802	-0.00149094	-0.00198779	-0.00151258	-0.00152014	-0.00149746
3.85711	-0.00148898	-0.00198962	-0.00152984	-0.00153749	-0.00151454
3.85605	-0.00148543	-0.00199463	-0.00152489	-0.00153251	-0.00150964
3.8551	-0.00148432	-0.00199362	-0.0015256	-0.00153323	-0.00151034
3.85409	-0.00148209	-0.0019939	-0.00152292	-0.00153054	-0.00150769
3.85294	-0.0014852	-0.0019999	-0.00152178	-0.00152939	-0.00150656
3.85207	-0.00148632	-0.00200306	-0.00152262	-0.00153023	-0.00150739
3.85094	-0.00148796	-0.00200238	-0.00153375	-0.00154142	-0.00151841
3.85005	-0.00148336	-0.00200642	-0.00153222	-0.00153988	-0.0015169
3.84906	-0.00148544	-0.00201497	-0.00153413	-0.0015418	-0.00151879
3.84796	-0.00149118	-0.00201303	-0.00152998	-0.00153763	-0.00151468
3.84706	-0.00149307	-0.00201832	-0.00155444	-0.00156221	-0.0015389
3.84606	-0.00148683	-0.00201507	-0.00154609	-0.00155383	-0.00153063
3.8451	-0.00148627	-0.00202022	-0.00155386	-0.00156163	-0.00153832
3.84392	-0.00149239	-0.00202696	-0.00155803	-0.00156582	-0.00154245
3.84315	-0.00149133	-0.00202926	-0.00155008	-0.00155783	-0.00153458
3.84218	-0.00149361	-0.00203075	-0.00154894	-0.00155669	-0.00153345
3.84103	-0.0014951	-0.00202582	-0.00154214	-0.00154986	-0.00152672
3.84018	-0.00149734	-0.0020331	-0.00155145	-0.00155921	-0.00153594
3.8391	-0.00149982	-0.00203403	-0.00155155	-0.00155931	-0.00153604
3.83805	-0.0015012	-0.00204159	-0.00156666	-0.00157449	-0.00155099
3.83701	-0.00150205	-0.00204127	-0.00155162	-0.00155938	-0.00153611
3.83604	-0.00150861	-0.00204209	-0.00155175	-0.00155951	-0.00153623
3.83494	-0.00151571	-0.00204278	-0.00156357	-0.00157139	-0.00154794
3.83405	-0.00151132	-0.00204775	-0.00155389	-0.00156165	-0.00153835
3.83306	-0.00150654	-0.00204142	-0.00157863	-0.00158652	-0.00156284
3.8321	-0.00150803	-0.00204896	-0.00158491	-0.00159284	-0.00156906
3.83109	-0.00151143	-0.00205229	-0.00157944	-0.00158733	-0.00156364
3.83021	-0.0015085	-0.00205376	-0.00157298	-0.00158084	-0.00155725
3.82914	-0.00151077	-0.00206036	-0.001557	-0.00156478	-0.00154143
3.82807	-0.00151104	-0.00206068	-0.0015448	-0.00155253	-0.00152936
3.82706	-0.00151369	-0.00206134	-0.00155781	-0.0015656	-0.00154224
3.82608	-0.00151842	-0.00206129	-0.00157561	-0.00158349	-0.00155986
3.82494	-0.00151475	-0.00206259	-0.00156521	-0.00157303	-0.00154955
3.82411	-0.00151402	-0.00205995	-0.00155984	-0.00156763	-0.00154424
3.82314	-0.00151278	-0.00205631	-0.00155391	-0.00156168	-0.00153837
3.82201	-0.00151046	-0.00205485	-0.00156601	-0.00157384	-0.00155035
3.82105	-0.00151482	-0.00206303	-0.00155893	-0.00156673	-0.00154334
3.82004	-0.00151453	-0.00206385	-0.00156121	-0.00156902	-0.0015456
3.81904	-0.00151795	-0.00206635	-0.0015739	-0.00158177	-0.00155816
3.81814	-0.00152369	-0.00207541	-0.00157912	-0.00158702	-0.00156333
3.81705	-0.00152201	-0.00208119	-0.00157041	-0.00157827	-0.00155471
3.81611	-0.00152267	-0.00207918	-0.00156521	-0.00157303	-0.00154956
3.81515	-0.00152216	-0.00208155	-0.00156913	-0.00157697	-0.00155344
3.81402	-0.00152205	-0.00208805	-0.00155542	-0.0015632	-0.00153987
3.81304	-0.00152969	-0.00208601	-0.0015779	-0.00158579	-0.00156212
3.8121	-0.00152837	-0.00209058	-0.00157015	-0.001578	-0.00155445
3.81104	-0.00152697	-0.00208582	-0.00156801	-0.00157585	-0.00155233
3.81011	-0.00152376	-0.00208969	-0.00156803	-0.00157587	-0.00155234
3.80907	-0.00152686	-0.00209716	-0.001584	-0.00159192	-0.00156816
3.80812	-0.00152608	-0.00214745	-0.0015771	-0.00158499	-0.00156133
3.80712	-0.00152317	-0.00213549	-0.0015812	-0.0015891	-0.00156539
3.80614	-0.00152266	-0.0021291	-0.00157993	-0.00158783	-0.00156413
3.80504	-0.00153103	-0.00212597	-0.0015624	-0.00157021	-0.00154677
3.80413	-0.00152842	-0.00212651	-0.00156757	-0.0015754	-0.00155189
3.80304	-0.00153253	-0.00211871	-0.00158024	-0.00158814	-0.00156444
3.80199	-0.00154898	-0.0021232	-0.00158127	-0.00158917	-0.00156545
3.80106	-0.00154363	-0.00212699	-0.00158982	-0.00159777	-0.00157393
3.80003	-0.00153991	-0.00212591	-0.00158954	-0.00159749	-0.00157365
3.79907	-0.00153982	-0.00212983	-0.00158975	-0.00159769	-0.00157385
3.79804	-0.00154261	-0.00213032	-0.00158553	-0.00159346	-0.00156967
3.79702	-0.00154375	-0.00212044	-0.00157309	-0.00158095	-0.00155736
3.79618	-0.00154315	-0.00212038	-0.00158437	-0.00159229	-0.00156852
3.79511	-0.00154183	-0.00212865	-0.00158946	-0.00159741	-0.00157357
3.79411	-0.001538	-0.0021362	-0.00158318	-0.0015911	-0.00156735
3.79303	-0.00153777	-0.00213292	-0.00158411	-0.00159203	-0.00156827
3.79207	-0.00154001	-0.00213249	-0.001574	-0.00158187	-0.00155826
3.791	-0.00153887	-0.00213347	-0.00156644	-0.00157428	-0.00155078
3.79011	-0.00153841	-0.00213234	-0.00156049	-0.00156829	-0.00154488
3.78906	-0.00154043	-0.00213679	-0.00159151	-0.00159946	-0.00157559
3.78813	-0.00154064	-0.00214198	-0.00158308	-0.001591	-0.00156725
3.78703	-0.0015428	-0.00214934	-0.00157217	-0.00158003	-0.00155645
3.78611	-0.00154743	-0.00214745	-0.00156684	-0.00157468	-0.00155117
3.78511	-0.00154114	-0.00214887	-0.00157147	-0.00157933	-0.00155576
3.78412	-0.00154427	-0.0021501	-0.00156294	-0.00157076	-0.00154731
3.783	-0.00154268	-0.00215112	-0.00157512	-0.001583	-0.00155937
3.78208	-0.00154035	-0.00214492	-0.00158505	-0.00159298	-0.0015692
3.78102	-0.00154176	-0.00214764	-0.00157974	-0.00158764	-0.00156394
3.78012	-0.00154489	-0.00215304	-0.00156836	-0.00157621	-0.00155268
3.77902	-0.00154041	-0.00215164	-0.00157138	-0.00157924	-0.00155567
3.77811	-0.00154168	-0.00215222	-0.00158526	-0.00159319	-0.00156941
3.7771	-0.00154697	-0.00215493	-0.00158793	-0.00159587	-0.00157205
3.77601	-0.00154367	-0.00215836	-0.0015951	-0.00160308	-0.00157915
3.77518	-0.0015494	-0.00216151	-0.00159316	-0.00160113	-0.00157723
3.77416	-0.00154943	-0.0021577	-0.00158295	-0.00159086	-0.00156712
3.77318	-0.00154996	-0.00216405	-0.0016069	-0.00161493	-0.00159083
3.77214	-0.00154812	-0.0021642	-0.00159174	-0.0015997	-0.00157583
3.77108	-0.00154401	-0.00216607	-0.00158677	-0.0015947	-0.0015709
3.77012	-0.00154704	-0.00217025	-0.00160564	-0.00161367	-0.00158959
3.76914	-0.00155022	-0.00216871	-0.00160847	-0.00161651	-0.00159239
3.76816	-0.0015506	-0.00216984	-0.00161796	-0.00162605	-0.00160178
3.76713	-0.00155261	-0.0021756	-0.00159241	-0.00160037	-0.00157648
3.76612	-0.00155179	-0.00217691	-0.00161377	-0.00162184	-0.00159764
3.76517	-0.00155085	-0.00218103	-0.00159362	-0.00160159	-0.00157769
3.76413	-0.0015548	-0.00218176	-0.00161162	-0.00161968	-0.00159551
3.76312	-0.00155201	-0.00218051	-0.00162914	-0.00163729	-0.00161285
3.76194	-0.001557	-0.00217938	-0.00161913	-0.00162723	-0.00160294
3.76113	-0.00155796	-0.00218293	-0.00159133	-0.00159928	-0.00157541
3.76014	-0.00155539	-0.00218987	-0.00158756	-0.00159549	-0.00157168
3.75917	-0.00155427	-0.00218961	-0.00157943	-0.00158733	-0.00156364
3.75794	-0.00155788	-0.00219349	-0.00158933	-0.00159728	-0.00157344
3.75703	-0.00155862	-0.00219796	-0.00160081	-0.00160882	-0.00158481
3.75607	-0.00155786	-0.00219618	-0.00161101	-0.00161907	-0.0015949
3.75513	-0.00156094	-0.0021982	-0.00159594	-0.00160392	-0.00157998
3.75405	-0.00156685	-0.00220768	-0.00159268	-0.00160065	-0.00157676
3.75309	-0.00156039	-0.00220481	-0.00160082	-0.00160882	-0.00158481
3.7521	-0.00155615	-0.00220425	-0.00159788	-0.00160587	-0.0015819
3.75107	-0.00155338	-0.00221255	-0.0016085	-0.00161654	-0.00159242
3.75003	-0.00155667	-0.00221202	-0.0016263	-0.00163443	-0.00161004
3.74906	-0.00155821	-0.00221286	-0.0016176	-0.00162569	-0.00160142
3.74805	-0.00155956	-0.00221637	-0.00161243	-0.00162049	-0.00159631
3.7471	-0.00155986	-0.00221644	-0.00161144	-0.0016195	-0.00159533
3.74608	-0.00155608	-0.00221451	-0.00161497	-0.00162305	-0.00159882
3.74508	-0.00155721	-0.00221369	-0.00161708	-0.00162516	-0.00160091
3.74408	-0.00155923	-0.00221707	-0.00162236	-0.00163048	-0.00160614
3.74298	-0.00155581	-0.0022153	-0.00163139	-0.00163955	-0.00161508
3.74204	-0.00155628	-0.00220808	-0.00163006	-0.00163821	-0.00161376
3.74108	-0.00155524	-0.00221686	-0.00162754	-0.00163568	-0.00161127
3.74003	-0.00156185	-0.00221392	-0.00162355	-0.00163166	-0.00160731
3.73912	-0.00156291	-0.00221431	-0.00163444	-0.00164261	-0.00161809
3.73805	-0.00156731	-0.00221601	-0.00163733	-0.00164552	-0.00162096
3.73709	-0.0015645	-0.00221168	-0.00161463	-0.0016227	-0.00159848
3.73612	-0.00156418	-0.00220986	-0.00163072	-0.00163888	-0.00161442
3.735	-0.00156698	-0.00221555	-0.00163859	-0.00164678	-0.0016222
3.7342	-0.00155929	-0.00221784	-0.00163745	-0.00164564	-0.00162108
3.73314	-0.00156307	-0.00221016	-0.00163951	-0.00164771	-0.00162312
3.73204	-0.00155854	-0.00221338	-0.00164937	-0.00165762	-0.00163288
3.73112	-0.00155862	-0.00221436	-0.00165213	-0.00166039	-0.0016356
3.73022	-0.00156067	-0.00221419	-0.00166174	-0.00167005	-0.00164512
3.72904	-0.00156147	-0.00221885	-0.00165047	-0.00165873	-0.00163397
3.72804	-0.00156474	-0.00222339	-0.00164487	-0.00165309	-0.00162842
3.72717	-0.00156445	-0.00221499	-0.0016496	-0.00165785	-0.0016331
3.72616	-0.00156412	-0.00220659	-0.00163134	-0.00163949	-0.00161502
3.72509	-0.00156443	-0.00220325	-0.00162912	-0.00163727	-0.00161283
3.72411	-0.00156246	-0.00220473	-0.00162143	-0.00162953	-0.00160521
3.72306	-0.00156414	-0.00220643	-0.00163293	-0.0016411	-0.0016166
3.72209	-0.00156821	-0.00220106	-0.00163373	-0.0016419	-0.0016174
3.72108	-0.00156819	-0.00220501	-0.00163337	-0.00164154	-0.00161703
3.72004	-0.0015654	-0.00220664	-0.00163009	-0.00163824	-0.00161378
3.71897	-0.00156645	-0.00220832	-0.00162101	-0.00162911	-0.0016048
3.71813	-0.00156652	-0.00221174	-0.00162798	-0.00163612	-0.0016117
3.71712	-0.00157152	-0.0022077	-0.00161742	-0.00162551	-0.00160125
3.71599	-0.001572	-0.00220438	-0.00162419	-0.00163231	-0.00160795
3.71507	-0.00157463	-0.00220255	-0.00163154	-0.0016397	-0.00161523
3.71396	-0.00157354	-0.00220197	-0.0016347	-0.00164287	-0.00161835
3.71308	-0.00157289	-0.00219647	-0.00163667	-0.00164485	-0.0016203
3.71208	-0.00157339	-0.00220124	-0.00161747	-0.00162555	-0.00160129
3.71094	-0.00157208	-0.00220122	-0.00161895	-0.00162705	-0.00160277
3.70998	-0.0015686	-0.0021946	-0.00161897	-0.00162706	-0.00160278
3.70907	-0.00156795	-0.00219453	-0.00163238	-0.00164055	-0.00161606
3.70808	-0.00156929	-0.0021923	-0.00164498	-0.00165321	-0.00162853
3.70709	-0.00156756	-0.00219282	-0.00164578	-0.00165401	-0.00162933
3.7061	-0.00156585	-0.0021893	-0.0016389	-0.0016471	-0.00162251
3.70505	-0.00157317	-0.00218845	-0.00163965	-0.00164785	-0.00162326
3.70404	-0.00157437	-0.00218971	-0.00162937	-0.00163752	-0.00161308
3.70314	-0.00157409	-0.00219223	-0.00161863	-0.00162672	-0.00160245
3.70208	-0.00157202	-0.00219359	-0.0016287	-0.00163685	-0.00161242
3.70105	-0.00157161	-0.00218449	-0.0016377	-0.00164589	-0.00162132
3.70014	-0.00157282	-0.00217893	-0.00162705	-0.00163518	-0.00161077
3.69904	-0.00157614	-0.00217474	-0.0016095	-0.00161755	-0.00159341
3.69807	-0.00157867	-0.00216794	-0.00160594	-0.00161397	-0.00158988
3.69715	-0.00157641	-0.0021565	-0.00161592	-0.001624	-0.00159976
3.69602	-0.00157219	-0.00214189	-0.00161833	-0.00162642	-0.00160215
3.69511	-0.00156898	-0.00212794	-0.00161841	-0.0016265	-0.00160222
3.69399	-0.00156743	-0.00212102	-0.0016309	-0.00163906	-0.0016146
3.69317	-0.00157289	-0.00210827	-0.00162748	-0.00163561	-0.0016112
3.69202	-0.00157648	-0.00212745	-0.00163029	-0.00163844	-0.00161399
3.69112	-0.00157301	-0.00214313	-0.00162411	-0.00163223	-0.00160787
3.69001	-0.0015742	-0.00215048	-0.00161419	-0.00162226	-0.00159805
3.68896	-0.00156108	-0.00214949	-0.00162553	-0.00163366	-0.00160927
3.68809	-0.00156435	-0.00214927	-0.00163157	-0.00163973	-0.00161526
3.6871	-0.00156583	-0.0021515	-0.00163257	-0.00164073	-0.00161624
3.68602	-0.00156908	-0.00215332	-0.00164829	-0.00165653	-0.00163181
3.68513	-0.00157012	-0.00215476	-0.00162697	-0.0016351	-0.0016107
3.68413	-0.00156487	-0.0021572	-0.00164164	-0.00164985	-0.00162522
3.68302	-0.00150175	-0.00215308	-0.0016398	-0.001648	-0.0016234
3.68203	-0.00148458	-0.00215167	-0.00164722	-0.00165546	-0.00163075
3.68117	-0.00155129	-0.00214796	-0.00164455	-0.00165277	-0.00162811
3.68011	-0.00156949	-0.00214617	-0.00163987	-0.00164807	-0.00162347
3.67913	-0.00157255	-0.00214049	-0.0016639	-0.00167222	-0.00164726
3.67802	-0.00157734	-0.00213239	-0.00164379	-0.00165201	-0.00162736
3.67713	-0.00157625	-0.00212977	-0.00165369	-0.00166196	-0.00163715
3.67619	-0.00157764	-0.00213059	-0.001634	-0.00164217	-0.00161766
3.67519	-0.00157795	-0.00213213	-0.00163349	-0.00164165	-0.00161715
3.67417	-0.00158192	-0.00213257	-0.00165583	-0.00166411	-0.00163927
3.67317	-0.00158049	-0.00212318	-0.0016492	-0.00165745	-0.00163271
3.67208	-0.00157995	-0.00212211	-0.00164053	-0.00164874	-0.00162413
3.67108	-0.00158028	-0.00212595	-0.00165023	-0.00165848	-0.00163373
3.67022	-0.00158285	-0.0021273	-0.00163711	-0.0016453	-0.00162074
3.66919	-0.00158863	-0.00212643	-0.00164103	-0.00164923	-0.00162462
3.66817	-0.00158872	-0.00212596	-0.00164687	-0.0016551	-0.0016304
3.66718	-0.00158833	-0.00211824	-0.00164751	-0.00165575	-0.00163104
3.66609	-0.00158716	-0.00211709	-0.00165354	-0.00166181	-0.00163701
3.66509	-0.00158985	-0.00211475	-0.00165152	-0.00165977	-0.001635
3.66409	-0.00159135	-0.00211134	-0.00164791	-0.00165615	-0.00163143
3.66315	-0.00158823	-0.00210873	-0.00164213	-0.00165034	-0.00162571
3.66209	-0.001585	-0.00209866	-0.00164772	-0.00165596	-0.00163124
3.66115	-0.00158952	-0.00209215	-0.00163998	-0.00164818	-0.00162358
3.66014	-0.00158403	-0.00207744	-0.00163454	-0.00164271	-0.00161819
3.659	-0.00158799	-0.00206953	-0.00165254	-0.00166081	-0.00163602
3.6581	-0.00158698	-0.00206812	-0.00164617	-0.0016544	-0.0016297
3.65711	-0.00158753	-0.00207313	-0.00164782	-0.00165606	-0.00163134
3.65614	-0.00158701	-0.00206284	-0.00165772	-0.00166601	-0.00164114
3.65515	-0.00158931	-0.00205457	-0.00161404	-0.00162211	-0.0015979
3.65404	-0.00159022	-0.00206466	-0.0015978	-0.00160579	-0.00158182
3.65319	-0.0015906	-0.00206301	-0.00160775	-0.00161579	-0.00159167
3.6521	-0.00159038	-0.00205311	-0.00161646	-0.00162454	-0.00160029
3.65116	-0.00158888	-0.0020437	-0.00163915	-0.00164734	-0.00162276
3.65002	-0.00158601	-0.00204994	-0.00165593	-0.00166421	-0.00163937
3.64913	-0.00159293	-0.00204279	-0.00163894	-0.00164714	-0.00162256
3.64811	-0.00159685	-0.00203567	-0.00164633	-0.00165456	-0.00162987
3.64713	-0.00159808	-0.00203477	-0.00164747	-0.0016557	-0.00163099
3.64607	-0.0015981	-0.00203107	-0.00165439	-0.00166266	-0.00163785
3.6451	-0.00160056	-0.00202737	-0.00164391	-0.00165213	-0.00162748
3.6441	-0.001597	-0.00201849	-0.00166185	-0.00167015	-0.00164523
3.64315	-0.00159472	-0.00200981	-0.00166954	-0.00167788	-0.00165284
3.64218	-0.00159891	-0.00200765	-0.00168288	-0.0016913	-0.00166605
3.64114	-0.00159889	-0.00200853	-0.00167819	-0.00168658	-0.00166141
3.64005	-0.00159846	-0.00199702	-0.00166659	-0.00167493	-0.00164993
3.63916	-0.00160209	-0.00198983	-0.00166851	-0.00167685	-0.00165182
3.63815	-0.00160205	-0.0019928	-0.00167192	-0.00168028	-0.0016552
3.63717	-0.0016003	-0.00197139	-0.00169422	-0.0017027	-0.00167728
3.63608	-0.00159948	-0.00196326	-0.00169145	-0.0016999	-0.00167453
3.63509	-0.00159824	-0.00196873	-0.00169278	-0.00170125	-0.00167585
3.63415	-0.00159314	-0.00196978	-0.00167171	-0.00168007	-0.00165499
3.6331	-0.00159299	-0.00196014	-0.0016644	-0.00167272	-0.00164775
3.63205	-0.00159991	-0.00196391	-0.00167288	-0.00168124	-0.00165615
3.63104	-0.00159957	-0.00196533	-0.00167828	-0.00168668	-0.0016615
3.63023	-0.00159779	-0.00196241	-0.00169025	-0.0016987	-0.00167335
3.62913	-0.00160465	-0.0019406	-0.00168153	-0.00168993	-0.00166471
3.62812	-0.00160208	-0.0019404	-0.00167848	-0.00168687	-0.0016617
3.62713	-0.0016011	-0.00194881	-0.00167161	-0.00167997	-0.0016549
3.62614	-0.00160603	-0.00194083	-0.00167901	-0.00168741	-0.00166222
3.62514	-0.0016039	-0.00193142	-0.00168939	-0.00169784	-0.0016725
3.62402	-0.00160205	-0.00193187	-0.00168832	-0.00169676	-0.00167144
3.62315	-0.00160441	-0.00193311	-0.00168008	-0.00168848	-0.00166328
3.62213	-0.00160418	-0.00192015	-0.00167958	-0.00168798	-0.00166279
3.62114	-0.00160688	-0.00191373	-0.00168082	-0.00168923	-0.00166402
3.62019	-0.00160528	-0.00190977	-0.00165438	-0.00166266	-0.00163784
3.61917	-0.00160693	-0.00190062	-0.00166067	-0.00166897	-0.00164406
3.61821	-0.00160888	-0.00189833	-0.00165548	-0.00166376	-0.00163893
3.61721	-0.00160854	-0.00189759	-0.00167071	-0.00167906	-0.001654
3.61612	-0.00161096	-0.00189986	-0.00168223	-0.00169064	-0.0016654
3.61523	-0.00161349	-0.00189199	-0.00167358	-0.00168195	-0.00165684
3.61413	-0.00161128	-0.00187712	-0.00168585	-0.00169428	-0.001669
3.61319	-0.00161225	-0.00188211	-0.00167822	-0.00168662	-0.00166144
3.61211	-0.00161234	-0.00188365	-0.00168673	-0.00169517	-0.00166987
3.61108	-0.00161633	-0.00187068	-0.00167146	-0.00167982	-0.00165475
3.61023	-0.00161505	-0.00186772	-0.00167077	-0.00167912	-0.00165406
3.60922	-0.00160965	-0.00186366	-0.00167397	-0.00168234	-0.00165723
3.60815	-0.00161677	-0.00184997	-0.00167898	-0.00168738	-0.00166219
3.60708	-0.00162087	-0.00184424	-0.00168789	-0.00169633	-0.00167101
3.6062	-0.00161765	-0.00184723	-0.0016848	-0.00169322	-0.00166795
3.60514	-0.00161587	-0.00183906	-0.00166732	-0.00167566	-0.00165065
3.60419	-0.00162237	-0.00182557	-0.00168687	-0.0016953	-0.00167
3.60322	-0.00162602	-0.00181376	-0.001709	-0.00171755	-0.00169191
3.60221	-0.0016216	-0.00180096	-0.0017048	-0.00171333	-0.00168776
3.60106	-0.00162404	-0.00178571	-0.00170424	-0.00171276	-0.0016872
3.60018	-0.0016209	-0.00178144	-0.00168721	-0.00169565	-0.00167034
3.59917	-0.00162279	-0.00177428	-0.00168308	-0.0016915	-0.00166625
3.59809	-0.00162441	-0.00176297	-0.00168073	-0.00168913	-0.00166392
3.59711	-0.00162586	-0.00175455	-0.00166885	-0.0016772	-0.00165217
3.5962	-0.00162821	-0.00175003	-0.00168964	-0.00169809	-0.00167275
3.59506	-0.00163038	-0.00174256	-0.00167557	-0.00168395	-0.00165881
3.59414	-0.00163353	-0.00172546	-0.0016855	-0.00169393	-0.00166864
3.59316	-0.00163374	-0.00173132	-0.00167545	-0.00168383	-0.00165869
3.59216	-0.00163057	-0.00172729	-0.00169779	-0.00170628	-0.00168081
3.59124	-0.00163195	-0.00171173	-0.00168986	-0.00169831	-0.00167296
3.59021	-0.00163085	-0.0017144	-0.00168866	-0.0016971	-0.00167177
3.58916	-0.00163399	-0.00172335	-0.00168592	-0.00169435	-0.00166906
3.58813	-0.00163498	-0.00171119	-0.00168702	-0.00169546	-0.00167015
3.5872	-0.00163875	-0.00168434	-0.00168668	-0.00169511	-0.00166981
3.5862	-0.00163807	-0.00166262	-0.00167934	-0.00168774	-0.00166255
3.58511	-0.0016412	-0.00163956	-0.00166634	-0.00167467	-0.00164967
3.58415	-0.00164209	-0.00161719	-0.00166775	-0.00167609	-0.00165107
3.58313	-0.00164131	-0.00160128	-0.00167031	-0.00167866	-0.00165361
3.58214	-0.00164026	-0.00158947	-0.00167139	-0.00167975	-0.00165468
3.58105	-0.00164383	-0.00156545	-0.00166837	-0.00167671	-0.00165169
3.58024	-0.00164766	-0.00155641	-0.0016991	-0.00170759	-0.00168211
3.57897	-0.00164862	-0.00155292	-0.00169205	-0.00170051	-0.00167513
3.5783	-0.00164806	-0.00153624	-0.00169486	-0.00170334	-0.00167791
3.57731	-0.00164724	-0.00154061	-0.00169163	-0.00170009	-0.00167471
3.57604	-0.00164937	-0.001523	-0.00168981	-0.00169826	-0.00167292
3.57532	-0.00165287	-0.0014988	-0.00169639	-0.00170487	-0.00167942
3.57433	-0.00164811	-0.00148859	-0.00167263	-0.00168099	-0.0016559
3.57323	-0.00164758	-0.00148899	-0.00170017	-0.00170867	-0.00168316
3.57206	-0.00165376	-0.00148664	-0.00168977	-0.00169822	-0.00167288
3.57119	-0.00165626	-0.00150209	-0.0016927	-0.00170117	-0.00167578
3.57024	-0.00165708	-0.00150709	-0.00171477	-0.00172335	-0.00169763
3.56924	-0.00165735	-0.00150913	-0.00169233	-0.00170079	-0.00167541
3.5682	-0.00165649	-0.0015112	-0.00170577	-0.0017143	-0.00168871
3.5672	-0.00165596	-0.00151379	-0.00170179	-0.0017103	-0.00168478
3.5662	-0.00165666	-0.00150849	-0.00168599	-0.00169442	-0.00166913
3.5652	-0.0016626	-0.00150715	-0.00171121	-0.00171977	-0.0016941
3.56419	-0.00166721	-0.00150883	-0.0016818	-0.00169021	-0.00166498
3.56311	-0.00166258	-0.0015077	-0.00169764	-0.00170613	-0.00168066
3.56217	-0.00166779	-0.0014921	-0.00169099	-0.00169945	-0.00167408
3.56117	-0.00166912	-0.00148903	-0.0016896	-0.00169805	-0.00167271
3.56029	-0.00166851	-0.00147925	-0.00166128	-0.00166958	-0.00164466
3.5592	-0.00167269	-0.00147967	-0.00167102	-0.00167937	-0.00165431
3.55819	-0.00167422	-0.00148459	-0.00167642	-0.0016848	-0.00165965
3.55719	-0.00167325	-0.00147593	-0.00168185	-0.00169026	-0.00166503
3.55616	-0.00167378	-0.00147157	-0.00166853	-0.00167687	-0.00165185
3.55514	-0.0016802	-0.0014689	-0.00166877	-0.00167712	-0.00165209
3.55417	-0.00168167	-0.00146399	-0.00168607	-0.0016945	-0.00166921
3.5532	-0.00168036	-0.00146399	-0.00167046	-0.00167881	-0.00165375
3.5522	-0.00168158	-0.00146374	-0.00166949	-0.00167783	-0.00165279
3.55116	-0.00168283	-0.00145109	-0.00167053	-0.00167888	-0.00165382
3.55018	-0.00168533	-0.00145148	-0.00168699	-0.00169543	-0.00167012
3.54916	-0.00169001	-0.0014479	-0.00169575	-0.00170423	-0.00167879
3.54818	-0.00168521	-0.00143834	-0.00168579	-0.00169422	-0.00166893
3.54734	-0.00168652	-0.00144248	-0.00169063	-0.00169909	-0.00167373
3.54631	-0.00169202	-0.00143093	-0.00168564	-0.00169407	-0.00166878
3.54523	-0.00168713	-0.00141249	-0.00167563	-0.001684	-0.00165887
3.54418	-0.00169106	-0.00139997	-0.00167706	-0.00168544	-0.00166029
3.54314	-0.00169656	-0.00139778	-0.00165963	-0.00166793	-0.00164303
3.5422	-0.00169282	-0.00138673	-0.00168356	-0.00169197	-0.00166672
3.54124	-0.00169435	-0.00137981	-0.00169641	-0.00170489	-0.00167944
3.54022	-0.00169353	-0.00136016	-0.00169113	-0.00169959	-0.00167422
3.5391	-0.00169866	-0.00135482	-0.00167381	-0.00168217	-0.00165707
3.53821	-0.00169679	-0.00134408	-0.00168134	-0.00168975	-0.00166453
3.5373	-0.00169768	-0.00133701	-0.00167645	-0.00168484	-0.00165969
3.53606	-0.00170328	-0.00133312	-0.00167597	-0.00168435	-0.00165921
3.53513	-0.00170277	-0.00132375	-0.00166894	-0.00167729	-0.00165225
3.53419	-0.00170267	-0.00133032	-0.00167021	-0.00167856	-0.00165351
3.53308	-0.00170846	-0.00132324	-0.00166603	-0.00167436	-0.00164937
3.53221	-0.00170995	-0.00132418	-0.00166352	-0.00167184	-0.00164689
3.53112	-0.00171351	-0.00132494	-0.00167281	-0.00168118	-0.00165608
3.53012	-0.0017138	-0.00131522	-0.00166147	-0.00166978	-0.00164486
3.52916	-0.00171598	-0.00131638	-0.00166948	-0.00167782	-0.00165278
3.52822	-0.00171199	-0.00130934	-0.00166774	-0.00167607	-0.00165106
3.52726	-0.00171446	-0.00129551	-0.00166248	-0.00167079	-0.00164585
3.52611	-0.00171234	-0.00128937	-0.00166687	-0.00167521	-0.0016502
3.52525	-0.00171363	-0.00128592	-0.00167017	-0.00167852	-0.00165347
3.52425	-0.00172031	-0.00128895	-0.00168734	-0.00169578	-0.00167047
3.52321	-0.00171866	-0.0012832	-0.00168136	-0.00168977	-0.00166455
3.52226	-0.00171891	-0.0012838	-0.00167415	-0.00168252	-0.00165741
3.52127	-0.00172051	-0.001282	-0.0016624	-0.00167071	-0.00164578
3.52024	-0.0017256	-0.00128275	-0.00165466	-0.00166294	-0.00163812
3.51922	-0.00172527	-0.00127422	-0.00167178	-0.00168014	-0.00165506
3.51821	-0.00172217	-0.00126661	-0.00165257	-0.00166083	-0.00163604
3.51724	-0.00172737	-0.00126521	-0.00166372	-0.00167203	-0.00164708
3.51612	-0.00172606	-0.00125485	-0.0016679	-0.00167624	-0.00165122
3.51525	-0.00172575	-0.0012481	-0.00165681	-0.00166509	-0.00164024
3.51417	-0.00173531	-0.001239	-0.00166205	-0.00167036	-0.00164543
3.51311	-0.00173968	-0.00124035	-0.0016481	-0.00165634	-0.00163162
3.5121	-0.00173842	-0.00122062	-0.00164994	-0.00165819	-0.00163344
3.51117	-0.00173897	-0.00122803	-0.00165398	-0.00166225	-0.00163744
3.51026	-0.00173966	-0.00121124	-0.00164773	-0.00165596	-0.00163125
3.50922	-0.0017384	-0.00121958	-0.0016465	-0.00165473	-0.00163004
3.5083	-0.00174109	-0.0012182	-0.00167848	-0.00168687	-0.00166169
3.50721	-0.00174204	-0.00121138	-0.00167404	-0.00168241	-0.0016573
3.50616	-0.00174085	-0.00121094	-0.00166246	-0.00167078	-0.00164584
3.50528	-0.00174384	-0.0012066	-0.00164999	-0.00165824	-0.00163349
3.50415	-0.00174635	-0.00120867	-0.00163552	-0.0016437	-0.00161917
3.50327	-0.00174671	-0.00119262	-0.00162634	-0.00163447	-0.00161008
3.50223	-0.00174647	-0.00118987	-0.00162064	-0.00162874	-0.00160443
3.50118	-0.00174801	-0.00118126	-0.00163101	-0.00163916	-0.0016147
3.50031	-0.00174715	-0.00117343	-0.00164059	-0.00164879	-0.00162418
3.49927	-0.00175369	-0.00116629	-0.00162452	-0.00163264	-0.00160827
3.49818	-0.0017575	-0.00116762	-0.00163554	-0.00164371	-0.00161918
3.49721	-0.00175926	-0.00116053	-0.00164769	-0.00165593	-0.00163122
3.49621	-0.00175626	-0.00115061	-0.00164223	-0.00165044	-0.0016258
3.49511	-0.00175723	-0.00115183	-0.001638	-0.00164619	-0.00162162
3.4942	-0.00175817	-0.00114679	-0.00164167	-0.00164988	-0.00162526
3.49327	-0.00175916	-0.00115251	-0.00162475	-0.00163287	-0.0016085
3.49225	-0.00176239	-0.00114725	-0.00163068	-0.00163884	-0.00161438
3.49108	-0.00176351	-0.00114691	-0.0016432	-0.00165142	-0.00162677
3.4902	-0.00176584	-0.0011347	-0.00164247	-0.00165068	-0.00162604
3.48921	-0.00176657	-0.0011406	-0.00164022	-0.00164842	-0.00162382
3.48825	-0.00177099	-0.00113824	-0.00163741	-0.0016456	-0.00162104
3.48725	-0.00177586	-0.00114305	-0.00163343	-0.00164159	-0.00161709
3.48618	-0.00177928	-0.00114437	-0.0016493	-0.00165755	-0.00163281
3.48522	-0.00177513	-0.00114948	-0.00164959	-0.00165784	-0.00163309
3.48428	-0.00177284	-0.00115078	-0.00164914	-0.00165739	-0.00163265
3.48315	-0.00177096	-0.00115226	-0.00164723	-0.00165547	-0.00163076
3.48234	-0.00177861	-0.00115069	-0.0016411	-0.0016493	-0.00162468
3.48122	-0.00177882	-0.00115319	-0.0016218	-0.00162991	-0.00160558
3.48015	-0.00177764	-0.00115792	-0.00161996	-0.00162806	-0.00160376
3.47916	-0.00177682	-0.00114777	-0.00161582	-0.0016239	-0.00159966
3.47822	-0.00177819	-0.00115213	-0.00160722	-0.00161526	-0.00159115
3.47725	-0.00178431	-0.00114871	-0.00160784	-0.00161588	-0.00159176
3.47605	-0.00178959	-0.00114609	-0.00160764	-0.00161567	-0.00159156
3.47533	-0.00179131	-0.00115407	-0.00160587	-0.0016139	-0.00158981
3.47423	-0.00179394	-0.00115567	-0.00161565	-0.00162373	-0.00159949
3.47326	-0.00179159	-0.00116814	-0.00162019	-0.00162829	-0.00160399
3.47217	-0.00179373	-0.00116661	-0.00160986	-0.00161791	-0.00159376
3.47123	-0.00179545	-0.00116728	-0.00159789	-0.00160588	-0.00158191
3.47024	-0.00179965	-0.00116955	-0.00159118	-0.00159913	-0.00157526
3.46915	-0.00180187	-0.00118719	-0.00159794	-0.00160593	-0.00158196
3.46815	-0.0018011	-0.00118657	-0.00160544	-0.00161347	-0.00158939
3.46725	-0.00179958	-0.00119082	-0.00159605	-0.00160403	-0.00158009
3.46623	-0.00180392	-0.00119802	-0.00159873	-0.00160672	-0.00158274
3.46522	-0.00180169	-0.00120546	-0.00158332	-0.00159124	-0.00156749
3.4642	-0.00180137	-0.00120983	-0.00158503	-0.00159296	-0.00156918
3.4632	-0.00180491	-0.00121847	-0.0015959	-0.00160388	-0.00157995
3.46233	-0.00180479	-0.00122819	-0.00161006	-0.00161811	-0.00159396
3.46124	-0.00180847	-0.00123713	-0.00158592	-0.00159385	-0.00157006
3.4603	-0.00180888	-0.00124155	-0.0015861	-0.00159403	-0.00157024
3.45929	-0.00181238	-0.00125839	-0.00160136	-0.00160936	-0.00158534
3.45827	-0.00181626	-0.00126937	-0.00159775	-0.00160574	-0.00158177
3.45734	-0.00181473	-0.00127576	-0.0015829	-0.00159082	-0.00156707
3.45634	-0.00181783	-0.00128286	-0.00157303	-0.00158089	-0.0015573
3.45528	-0.00181958	-0.00128376	-0.00158174	-0.00158965	-0.00156592
3.4543	-0.00182163	-0.00128989	-0.00158235	-0.00159027	-0.00156653
3.45325	-0.0018229	-0.0012925	-0.00158983	-0.00159778	-0.00157393
3.45233	-0.00182341	-0.00131396	-0.00159649	-0.00160447	-0.00158052
3.45113	-0.00181982	-0.00131336	-0.00158903	-0.00159697	-0.00157314
3.45016	-0.00182309	-0.00132401	-0.00158512	-0.00159304	-0.00156927
3.44933	-0.00182736	-0.00131341	-0.00158062	-0.00158852	-0.00156481
3.44817	-0.00183238	-0.00120206	-0.00158484	-0.00159277	-0.00156899
3.44712	-0.00183752	-0.00125986	-0.00158196	-0.00158987	-0.00156614
3.44621	-0.00183364	-0.00132159	-0.00157537	-0.00158324	-0.00155961
3.44516	-0.00183284	-0.00137592	-0.00157702	-0.0015849	-0.00156125
3.44421	-0.00182773	-0.00142479	-0.00159247	-0.00160043	-0.00157655
[truncated: 1,606 more rows]

## Sheet: Fig 2C
time (s)	Ewe/V	time (s)	Ewe/V
10.0002	2.95902	274307	4.40768
15.0002	2.96582	274312	4.37912
20.0002	2.97004	274317	4.37234
25.0002	2.97149	274322	4.36801
30.0002	2.97498	274327	4.36311
35.0002	2.97707	274332	4.35915
40.0002	2.97983	274337	4.35551
45.0002	2.98233	274342	4.35197
50.0002	2.98402	274347	4.35002
55.0002	2.98648	274352	4.34609
60.0002	2.98862	274357	4.34325
65.0002	2.99067	274362	4.34061
70.0002	2.99271	274367	4.33902
75.0002	2.995	274372	4.3366
80.0002	2.99647	274377	4.33236
85.0002	2.99915	274382	4.33083
90.0002	3.00022	274387	4.32908
95.0002	3.00242	274392	4.32692
100	3.00369	274397	4.32415
105	3.00634	274402	4.32112
110	3.00799	274407	4.32081
115	3.01059	274412	4.31874
120	3.01132	274417	4.31622
125	3.01217	274422	4.31307
130	3.01526	274427	4.31225
135	3.01679	274432	4.30923
140	3.01787	274437	4.30786
145	3.02037	274442	4.30691
150	3.02173	274447	4.30335
155	3.02211	274452	4.30279
160	3.02413	274457	4.30097
165	3.02676	274462	4.29905
170	3.0278	274467	4.29643
175	3.02972	274472	4.29586
180	3.03066	274477	4.29387
185	3.03197	274482	4.29294
190	3.03329	274487	4.29151
195	3.03504	274492	4.28908
200	3.03692	274497	4.28786
205	3.03851	274502	4.28564
210	3.04006	274507	4.28395
215	3.04134	274512	4.28265
220	3.04273	274517	4.27972
225	3.04383	274522	4.2782
230	3.04535	274527	4.2767
235	3.04738	274532	4.27578
240	3.04861	274537	4.27344
245	3.04955	274542	4.27229
250	3.05108	274547	4.27087
255	3.05161	274552	4.2695
260	3.05458	274557	4.2677
265	3.05615	274562	4.26593
270	3.05631	274567	4.26511
275	3.05803	274572	4.26369
280	3.05888	274577	4.26068
285	3.06	274582	4.26112
290	3.06107	274587	4.25825
295	3.06356	274592	4.2571
300	3.06394	274597	4.25642
305	3.0653	274602	4.25505
310	3.06628	274607	4.25301
315	3.06843	274612	4.25199
320	3.06868	274617	4.2495
325	3.07098	274622	4.2493
330	3.07209	274627	4.24691
335	3.07391	274632	4.24458
340	3.07439	274637	4.24365
345	3.07518	274642	4.24171
350	3.07645	274647	4.24161
355	3.07734	274652	4.23977
360	3.07901	274657	4.2384
365	3.08083	274662	4.23735
370	3.08122	274667	4.23518
375	3.0825	274672	4.23424
380	3.08347	274677	4.2338
385	3.08543	274682	4.23174
390	3.08674	274687	4.22916
395	3.08776	274692	4.22859
400	3.08813	274697	4.22663
405	3.08939	274702	4.22712
410	3.09007	274707	4.2249
415	3.09192	274712	4.22289
420	3.09314	274717	4.2212
425	3.09416	274722	4.21971
430	3.09521	274727	4.21931
435	3.09641	274732	4.21831
440	3.09738	274737	4.21637
445	3.09824	274742	4.21523
450	3.09967	274747	4.21332
455	3.09952	274752	4.21228
460	3.10128	274757	4.21086
465	3.10303	274762	4.21043
470	3.10468	274767	4.20769
475	3.1043	274772	4.20606
480	3.1061	274777	4.2064
485	3.10664	274782	4.20533
490	3.1076	274787	4.20298
495	3.10935	274792	4.20252
500	3.10957	274797	4.20121
505	3.11107	274802	4.19791
510	3.11265	274807	4.19795
515	3.11235	274812	4.19716
520	3.11377	274817	4.1959
525	3.11471	274822	4.19319
530	3.11539	274827	4.19314
535	3.11688	274832	4.19195
540	3.11724	274837	4.19019
545	3.11828	274842	4.18943
550	3.11953	274847	4.18957
555	3.1204	274852	4.18733
560	3.12123	274857	4.18584
565	3.12208	274862	4.18491
570	3.123	274867	4.18184
575	3.12384	274872	4.18154
580	3.12445	274877	4.18131
585	3.1259	274882	4.18032
590	3.12714	274887	4.17836
595	3.12698	274892	4.1769
600	3.12845	274897	4.17651
605	3.12912	274902	4.17577
610	3.12955	274907	4.17349
615	3.13024	274912	4.17252
620	3.13202	274917	4.17056
625	3.1319	274922	4.16989
630	3.13329	274927	4.16951
635	3.13477	274932	4.16632
640	3.13445	274937	4.16553
645	3.13607	274942	4.16532
650	3.13721	274947	4.16445
655	3.13737	274952	4.16203
660	3.13794	274957	4.16189
665	3.1386	274962	4.16126
670	3.1398	274967	4.15897
675	3.14081	274972	4.15758
680	3.14108	274977	4.15669
685	3.14224	274982	4.15526
690	3.14306	274987	4.15386
695	3.14273	274992	4.15347
700	3.14413	274997	4.15283
705	3.14422	275002	4.15116
710	3.14525	275007	4.14905
715	3.14592	275012	4.14879
720	3.14748	275017	4.14757
725	3.14769	275022	4.14706
730	3.14791	275027	4.14524
735	3.14961	275032	4.1452
740	3.15053	275037	4.14362
745	3.15116	275042	4.14325
750	3.15134	275047	4.14208
755	3.15221	275052	4.14047
760	3.15238	275057	4.13867
765	3.15342	275062	4.1375
770	3.15423	275067	4.13626
775	3.15406	275072	4.13571
780	3.15446	275077	4.13449
785	3.15586	275082	4.13348
790	3.15572	275087	4.13208
795	3.15699	275092	4.13158
800	3.15707	275097	4.1297
805	3.158	275102	4.1282
810	3.15869	275107	4.12912
815	3.1594	275112	4.1256
820	3.16023	275117	4.12488
825	3.15986	275122	4.12419
830	3.16101	275127	4.12319
835	3.16164	275132	4.12269
840	3.16236	275137	4.1214
845	3.163	275142	4.12041
850	3.16296	275147	4.1186
855	3.16334	275152	4.11848
860	3.16484	275157	4.11712
865	3.16503	275162	4.11635
870	3.16551	275167	4.11479
875	3.16635	275172	4.11367
880	3.16685	275177	4.1128
885	3.16694	275182	4.11325
890	3.16737	275187	4.11065
895	3.16867	275192	4.11002
900	3.16857	275197	4.10891
905	3.16858	275202	4.10739
910	3.16921	275207	4.10702
915	3.17086	275212	4.10512
920	3.17069	275217	4.10503
925	3.17091	275222	4.10358
930	3.17153	275227	4.10423
935	3.17209	275232	4.10271
940	3.17286	275237	4.10199
945	3.17306	275242	4.10027
950	3.17297	275247	4.09797
955	3.17408	275252	4.09631
960	3.17413	275257	4.09566
965	3.17462	275262	4.09465
970	3.17527	275267	4.0952
975	3.17637	275272	4.09364
980	3.17674	275277	4.09247
985	3.17696	275282	4.09217
990	3.1774	275287	4.09132
995	3.17772	275292	4.09134
1000	3.17796	275297	4.08929
1005	3.1794	275302	4.08803
1010	3.17835	275307	4.08755
1015	3.1796	275312	4.08601
1020	3.1794	275317	4.08573
1025	3.17982	275322	4.0838
1030	3.1802	275327	4.0827
1035	3.18116	275332	4.08296
1040	3.18158	275337	4.08123
1045	3.18142	275342	4.08064
1050	3.18269	275347	4.08012
1055	3.18276	275352	4.07822
1060	3.1834	275357	4.07642
1065	3.18413	275362	4.07529
1070	3.18407	275367	4.07611
1075	3.18448	275372	4.07458
1080	3.18494	275377	4.07393
1085	3.18511	275382	4.07358
1090	3.18585	275387	4.07163
1095	3.18566	275392	4.07085
1100	3.18599	275397	4.07044
1105	3.18664	275402	4.06871
1110	3.18738	275407	4.06832
1115	3.1873	275412	4.06683
1120	3.18764	275417	4.06696
1125	3.18778	275422	4.06524
1130	3.18819	275427	4.06563
1135	3.18885	275432	4.06328
1140	3.18896	275437	4.06213
1145	3.1901	275442	4.06238
1150	3.1889	275447	4.06013
1155	3.19043	275452	4.05934
1160	3.19047	275457	4.05852
1165	3.1908	275462	4.05883
1170	3.19125	275467	4.05683
1175	3.19146	275472	4.05679
1180	3.19223	275477	4.05502
1185	3.19225	275482	4.0551
1190	3.19285	275487	4.05362
1195	3.19271	275492	4.0532
1200	3.19392	275497	4.05281
1205	3.19309	275502	4.05093
1210	3.1932	275507	4.05022
1215	3.19408	275512	4.0498
1220	3.19382	275517	4.04822
1225	3.19418	275522	4.04771
1230	3.19501	275527	4.04667
1235	3.19544	275532	4.04539
1240	3.19558	275537	4.04447
1245	3.19498	275542	4.04424
1250	3.19646	275547	4.04303
1255	3.19708	275552	4.04245
1260	3.19716	275557	4.04206
1265	3.19679	275562	4.04144
1270	3.19742	275567	4.04
1275	3.19689	275572	4.03936
1280	3.19816	275577	4.03785
1285	3.19914	275582	4.03662
1290	3.19866	275587	4.03652
1295	3.19917	275592	4.03523
1300	3.19905	275597	4.0355
1305	3.19939	275602	4.03417
1310	3.19928	275607	4.03268
1315	3.2001	275612	4.03213
1320	3.20001	275617	4.0307
1325	3.20041	275622	4.03154
1330	3.20073	275627	4.02932
1335	3.20074	275632	4.02943
1340	3.20083	275637	4.02797
1345	3.20184	275642	4.02651
1350	3.20112	275647	4.02672
1355	3.20119	275652	4.02582
1360	3.20247	275657	4.02521
1365	3.20249	275662	4.02437
1370	3.20225	275667	4.02286
1375	3.20353	275672	4.02406
1380	3.20322	275677	4.02229
1385	3.20288	275682	4.02043
1390	3.20452	275687	4.01989
1395	3.20388	275692	4.01883
1400	3.20401	275697	4.01966
1405	3.20498	275702	4.01833
1410	3.20476	275707	4.01705
1415	3.20581	275712	4.01549
1420	3.20487	275717	4.01613
1425	3.20484	275722	4.01472
1430	3.20616	275727	4.01347
1435	3.20622	275732	4.01291
1440	3.20662	275737	4.01232
1445	3.20733	275742	4.01093
1450	3.20642	275747	4.00987
1455	3.20695	275752	4.00924
1460	3.20746	275757	4.00881
1465	3.20725	275762	4.00835
1470	3.20807	275767	4.00748
1475	3.20772	275772	4.00609
1480	3.20875	275777	4.00566
1485	3.20819	275782	4.00587
1490	3.20916	275787	4.0047
1495	3.209	275792	4.00376
1500	3.2089	275797	4.00335
1505	3.20929	275802	4.00247
1510	3.20909	275807	4.00176
1515	3.20942	275812	3.99997
1520	3.2098	275817	4.00003
1525	3.21002	275822	3.99921
1530	3.21039	275827	3.99724
1535	3.2103	275832	3.9973
1540	3.21047	275837	3.99654
1545	3.21087	275842	3.99486
1550	3.21112	275847	3.99503
1555	3.2119	275852	3.99488
1560	3.21137	275857	3.99379
1565	3.21175	275862	3.99343
1570	3.21189	275867	3.99082
1575	3.2123	275872	3.99293
1580	3.21236	275877	3.99093
1585	3.21282	275882	3.98991
1590	3.21182	275887	3.99024
1595	3.2129	275892	3.98887
1600	3.21294	275897	3.98784
1605	3.21352	275902	3.98717
1610	3.21356	275907	3.98654
1615	3.21373	275912	3.98565
1620	3.21391	275917	3.98499
1625	3.21405	275922	3.98396
1630	3.21453	275927	3.98447
1635	3.21443	275932	3.98306
1640	3.21457	275937	3.98198
1645	3.21546	275942	3.98229
1650	3.21492	275947	3.98006
1655	3.21538	275952	3.97996
1660	3.21521	275957	3.97925
1665	3.21617	275962	3.97897
1670	3.21559	275967	3.9777
1675	3.21616	275972	3.9764
1680	3.21653	275977	3.9773
1685	3.21628	275982	3.97601
1690	3.21646	275987	3.97594
1695	3.21596	275992	3.97374
1700	3.21746	275997	3.97228
1705	3.21642	276002	3.97223
1710	3.21773	276007	3.97158
1715	3.21745	276012	3.97051
1720	3.21773	276017	3.96967
1725	3.21768	276022	3.96947
1730	3.21852	276027	3.96916
1735	3.21828	276032	3.96849
1740	3.21918	276037	3.96757
1745	3.21908	276042	3.96831
1750	3.21914	276047	3.96719
1755	3.21891	276052	3.96485
1760	3.2186	276057	3.9656
1765	3.21822	276062	3.96427
1770	3.21961	276067	3.96404
1775	3.21851	276072	3.96437
1780	3.2189	276077	3.96114
1785	3.21901	276082	3.96133
1790	3.21997	276087	3.96094
1795	3.22101	276092	3.96027
1800	3.22074	276097	3.95895
1805	3.22032	276102	3.95811
1810	3.22045	276107	3.95906
1815	3.22024	276112	3.95732
1820	3.22091	276117	3.95649
1825	3.22077	276122	3.95589
1830	3.22063	276127	3.95581
1835	3.22107	276132	3.95454
1840	3.22133	276137	3.95443
1845	3.22158	276142	3.95287
1850	3.22209	276147	3.95262
1855	3.22213	276152	3.95251
1860	3.22232	276157	3.95097
1865	3.22178	276162	3.95073
1870	3.22267	276167	3.94973
1875	3.2222	276172	3.94923
1880	3.22259	276177	3.94854
1885	3.22293	276182	3.94715
1890	3.22329	276187	3.94638
1895	3.2229	276192	3.94733
1900	3.22422	276197	3.94672
1905	3.22357	276202	3.94531
1910	3.22351	276207	3.94539
1915	3.22406	276212	3.94306
1920	3.22306	276217	3.94264
1925	3.22453	276222	3.94139
1930	3.22421	276227	3.94197
1935	3.2241	276232	3.94144
1940	3.22515	276237	3.94169
1945	3.2251	276242	3.94083
1950	3.22472	276247	3.94001
1955	3.22476	276252	3.93852
1960	3.2251	276257	3.93785
1965	3.22562	276262	3.93807
1970	3.22544	276267	3.93603
1975	3.2247	276272	3.93693
1980	3.22614	276277	3.93547
1985	3.22566	276282	3.93522
1990	3.22642	276287	3.93422
1995	3.22571	276292	3.93248
2000	3.22652	276297	3.93277
2005	3.22676	276302	3.93363
2010	3.22588	276307	3.93164
2015	3.22645	276312	3.93109
2020	3.22684	276317	3.93139
2025	3.22682	276322	3.92883
2030	3.22694	276327	3.9286
2035	3.22772	276332	3.9277
2040	3.22738	276337	3.92749
2045	3.22724	276342	3.92711
2050	3.22827	276347	3.92639
2055	3.22715	276352	3.92558
2060	3.22776	276357	3.92475
2065	3.22819	276362	3.92313
2070	3.22826	276367	3.92323
2075	3.22851	276372	3.92306
2080	3.22817	276377	3.92241
2085	3.22778	276382	3.92152
2090	3.22817	276387	3.92059
2095	3.228	276392	3.92187
2100	3.228	276397	3.92003
2105	3.22871	276402	3.92055
2110	3.22909	276407	3.91916
2115	3.22931	276412	3.91814
2120	3.22884	276417	3.91864
2125	3.22965	276422	3.91707
2130	3.22928	276427	3.91615
2135	3.22973	276432	3.91638
2140	3.23068	276437	3.91541
2145	3.22927	276442	3.91454
2150	3.22946	276447	3.91364
2155	3.22973	276452	3.91209
2160	3.2299	276457	3.91239
2165	3.22966	276462	3.91104
2170	3.23071	276467	3.91181
2175	3.23056	276472	3.91134
2180	3.23051	276477	3.91099
2185	3.23092	276482	3.91053
2190	3.23111	276487	3.90903
2195	3.23136	276492	3.90772
2200	3.23102	276497	3.90766
2205	3.23161	276502	3.90678
2210	3.23236	276507	3.9064
2215	3.23063	276512	3.90622
2220	3.23165	276517	3.90497
2225	3.23104	276522	3.90408
2230	3.23275	276527	3.90372
2235	3.23208	276532	3.90328
2240	3.23254	276537	3.90299
2245	3.23153	276542	3.90133
2250	3.23243	276547	3.90209
2255	3.23312	276552	3.90124
2260	3.23278	276557	3.90155
2265	3.23256	276562	3.8993
2270	3.23325	276567	3.90016
2275	3.23324	276572	3.89848
2280	3.23322	276577	3.89841
2285	3.23288	276582	3.89796
2290	3.23311	276587	3.8952
2295	3.23354	276592	3.89576
2300	3.23352	276597	3.89575
2305	3.23311	276602	3.89446
2310	3.23365	276607	3.8951
2315	3.23312	276612	3.89413
2320	3.23425	276617	3.89327
2325	3.23322	276622	3.89169
2330	3.23388	276627	3.89159
2335	3.2344	276632	3.8919
2340	3.23402	276637	3.89055
2345	3.23391	276642	3.89044
2350	3.23413	276647	3.89078
2355	3.2345	276652	3.88838
2360	3.23533	276657	3.8882
2365	3.23511	276662	3.88841
2370	3.23507	276667	3.88723
2375	3.23479	276672	3.88721
2380	3.23542	276677	3.88673
2385	3.23453	276682	3.88453
2390	3.23605	276687	3.88564
2395	3.2358	276692	3.88366
2400	3.23479	276697	3.88306
2405	3.23505	276702	3.8825
2410	3.23558	276707	3.88181
2415	3.23571	276712	3.88177
2420	3.23549	276717	3.88172
2425	3.23652	276722	3.88223
2430	3.23553	276727	3.88037
2435	3.23674	276732	3.87884
2440	3.23602	276737	3.87957
2445	3.23658	276742	3.87791
2450	3.2362	276747	3.87837
2455	3.23646	276752	3.87705
2460	3.23653	276757	3.87789
2465	3.23661	276762	3.87635
2470	3.23709	276767	3.87542
2475	3.23693	276772	3.8748
2480	3.23745	276777	3.87503
2485	3.23706	276782	3.87502
2490	3.23743	276787	3.87331
2495	3.23685	276792	3.87318
2500	3.23728	276797	3.87236
2505	3.23837	276802	3.87005
2510	3.2371	276807	3.87143
2515	3.23746	276812	3.87037
2520	3.23811	276817	3.86988
2525	3.23691	276822	3.8703
2530	3.23767	276827	3.86774
2535	3.23822	276832	3.86854
2540	3.23851	276837	3.86673
2545	3.23804	276842	3.86595
2550	3.23811	276847	3.86614
2555	3.23823	276852	3.86664
2560	3.2383	276857	3.86528
2565	3.23772	276862	3.86453
2570	3.2383	276867	3.86363
2575	3.23891	276872	3.86357
2580	3.23858	276877	3.86308
2585	3.23894	276882	3.86177
2590	3.23841	276887	3.86096
2595	3.23901	276892	3.86101
2600	3.23955	276897	3.86054
2605	3.23903	276902	3.86009
2610	3.23895	276907	3.85851
2615	3.23916	276912	3.85877
2620	3.23867	276917	3.8586
2625	3.23995	276922	3.85809
2630	3.23962	276927	3.85754
2635	3.23985	276932	3.85593
2640	3.24009	276937	3.85688
2645	3.23924	276942	3.85523
2650	3.24037	276947	3.8564
2655	3.23948	276952	3.85447
2660	3.24051	276957	3.85296
2665	3.24022	276962	3.85358
2670	3.24064	276967	3.85404
2675	3.24064	276972	3.85228
2680	3.24059	276977	3.8507
2685	3.24058	276982	3.85204
2690	3.24028	276987	3.85053
2695	3.24104	276992	3.84975
2700	3.2406	276997	3.849
2705	3.24093	277002	3.84841
2710	3.24143	277007	3.84793
2715	3.24137	277012	3.84834
2720	3.24126	277017	3.84694
2725	3.24184	277022	3.84601
2730	3.24079	277027	3.84604
2735	3.24177	277032	3.84524
2740	3.24109	277037	3.84543
2745	3.2418	277042	3.84456
2750	3.24166	277047	3.84368
2755	3.24175	277052	3.84292
2760	3.2421	277057	3.84307
2765	3.24209	277062	3.84184
2770	3.24143	277067	3.84152
2775	3.24116	277072	3.84077
2780	3.24176	277077	3.83999
2785	3.24271	277082	3.84072
2790	3.24315	277087	3.83966
2795	3.24257	277092	3.83871
2800	3.24262	277097	3.8384
2805	3.24306	277102	3.83728
2810	3.2427	277107	3.837
2815	3.24282	277112	3.83739
2820	3.24248	277117	3.83734
2825	3.24276	277122	3.83558
2830	3.24266	277127	3.83583
2835	3.24245	277132	3.8346
2840	3.24315	277137	3.83389
2845	3.24289	277142	3.83244
2850	3.24379	277147	3.83268
2855	3.24327	277152	3.83245
2860	3.24315	277157	3.83221
2865	3.24382	277162	3.83085
2870	3.24404	277167	3.83
2875	3.24375	277172	3.83122
2880	3.24376	277177	3.82942
2885	3.24378	277182	3.82933
2890	3.24334	277187	3.82813
2895	3.24421	277192	3.82704
2900	3.24436	277197	3.82641
2905	3.2434	277202	3.82706
2910	3.24383	277207	3.82599
2915	3.24454	277212	3.82509
2920	3.24446	277217	3.82554
2925	3.24472	277222	3.8237
2930	3.24368	277227	3.82404
2935	3.24439	277232	3.82351
2940	3.24483	277237	3.82338
2945	3.24473	277242	3.82138
2950	3.24499	277247	3.82119
2955	3.24434	277252	3.82159
2960	3.24458	277257	3.82083
2965	3.24557	277262	3.82104
2970	3.24521	277267	3.81897
2975	3.24465	277272	3.81853
2980	3.24544	277277	3.81884
2985	3.24552	277282	3.81858
2990	3.24579	277287	3.8174
2995	3.24508	277292	3.81677
3000	3.24546	277297	3.81606
3005	3.2452	277302	3.81552
3010	3.2457	277307	3.81493
3015	3.24594	277312	3.81527
3020	3.24636	277317	3.81382
3025	3.24571	277322	3.81397
3030	3.24663	277327	3.81358
3035	3.24606	277332	3.81263
3040	3.24607	277337	3.81299
3045	3.24693	277342	3.81136
3050	3.24629	277347	3.81221
3055	3.24632	277352	3.81044
3060	3.24664	277357	3.81093
3065	3.2456	277362	3.81011
3070	3.2464	277367	3.8094
3075	3.24675	277372	3.80785
3080	3.24675	277377	3.80681
3085	3.24654	277382	3.80698
3090	3.24687	277387	3.80817
3095	3.24641	277392	3.80604
3100	3.24705	277397	3.80553
3105	3.24671	277402	3.80493
3110	3.24721	277407	3.80407
3115	3.2466	277412	3.80357
3120	3.24769	277417	3.80424
3125	3.24694	277422	3.80317
3130	3.24706	277427	3.80352
3135	3.24814	277432	3.80268
3140	3.24721	277437	3.80287
3145	3.24774	277442	3.80014
3150	3.2485	277447	3.80091
3155	3.2481	277452	3.80008
3160	3.24792	277457	3.79908
3165	3.24785	277462	3.79989
3170	3.24822	277467	3.79933
3175	3.24801	277472	3.79824
3180	3.24891	277477	3.79634
3185	3.24902	277482	3.79724
3190	3.24856	277487	3.79632
3195	3.24888	277492	3.79465
3200	3.24804	277497	3.79475
3205	3.24872	277502	3.79426
3210	3.24897	277507	3.79437
3215	3.24891	277512	3.79406
3220	3.24843	277517	3.79155
3225	3.24819	277522	3.79226
3230	3.24935	277527	3.7913
3235	3.24912	277532	3.7907
3240	3.24867	277537	3.79123
3245	3.2493	277542	3.78975
3250	3.24958	277547	3.78971
3255	3.24968	277552	3.78975
3260	3.24879	277557	3.78946
3265	3.24974	277562	3.78863
3270	3.24925	277567	3.78752
3275	3.24882	277572	3.78742
3280	3.2493	277577	3.78617
3285	3.24978	277582	3.7863
3290	3.24974	277587	3.78474
3295	3.24967	277592	3.78512
3300	3.24907	277597	3.7836
3305	3.25029	277602	3.78436
3310	3.25022	277607	3.78362
3315	3.25048	277612	3.78305
3320	3.24941	277617	3.78235
3325	3.25084	277622	3.78208
3330	3.25	277627	3.78155
3335	3.25065	277632	3.78091
3340	3.24949	277637	3.7794
3345	3.25151	277642	3.77877
3350	3.25071	277647	3.77953
3355	3.25135	277652	3.77873
3360	3.25034	277657	3.77791
3365	3.25114	277662	3.7778
3370	3.25129	277667	3.7762
3375	3.25118	277672	3.77681
3380	3.25041	277677	3.77525
3385	3.25086	277682	3.77505
3390	3.25131	277687	3.77586
3395	3.25128	277692	3.77449
3400	3.25168	277697	3.77406
3405	3.25163	277702	3.77381
3410	3.25149	277707	3.77367
3415	3.25151	277712	3.77082
3420	3.25146	277717	3.7718
3425	3.2512	277722	3.77172
3430	3.25203	277727	3.77071
3435	3.25193	277732	3.77001
3440	3.25191	277737	3.76972
3445	3.25216	277742	3.76948
3450	3.25229	277747	3.76932
3455	3.25217	277752	3.76784
3460	3.25191	277757	3.7674
3465	3.25269	277762	3.76655
3470	3.25181	277767	3.76659
3475	3.25252	277772	3.76633
3480	3.25245	277777	3.76534
3485	3.25277	277782	3.76473
3490	3.25255	277787	3.76561
3495	3.25327	277792	3.76393
3500	3.25257	277797	3.76299
3505	3.25304	277802	3.76399
3510	3.2527	277807	3.76303
3515	3.25295	277812	3.76082
3520	3.25338	277817	3.76207
3525	3.2532	277822	3.76127
3530	3.25289	277827	3.76031
3535	3.25341	277832	3.76004
3540	3.25341	277837	3.75844
3545	3.25298	277842	3.75797
3550	3.25359	277847	3.75858
3555	3.2549	277852	3.75763
3560	3.25378	277857	3.75661
3565	3.25393	277862	3.75737
3570	3.25421	277867	3.75643
3575	3.25415	277872	3.75575
3580	3.25396	277877	3.75535
3585	3.254	277882	3.75485
3590	3.25423	277887	3.75409
3595	3.25473	277892	3.75449
3600	3.25395	277897	3.75196
3605	3.25417	277902	3.75362
3610	3.25424	277907	3.75205
3615	3.25467	277912	3.75236
3620	3.25451	277917	3.75197
3625	3.25548	277922	3.7516
3630	3.25396	277927	3.74916
3635	3.25521	277932	3.74973
3640	3.25485	277937	3.7491
3645	3.25428	277942	3.74751
3650	3.25577	277947	3.74911
3655	3.25541	277952	3.74738
3660	3.25573	277957	3.74683
3665	3.25483	277962	3.74707
3670	3.2553	277967	3.7455
3675	3.25552	277972	3.74655
3680	3.25575	277977	3.74476
3685	3.25522	277982	3.74443
3690	3.25528	277987	3.74342
3695	3.25597	277992	3.74332
3700	3.25642	277997	3.74352
3705	3.25579	278002	3.74263
3710	3.25609	278007	3.74152
3715	3.2564	278012	3.74063
3720	3.25593	278017	3.74178
3725	3.2561	278022	3.73983
3730	3.25561	278027	3.73935
3735	3.25585	278032	3.73976
3740	3.25681	278037	3.7381
3745	3.25598	278042	3.73788
3750	3.25611	278047	3.73774
3755	3.25668	278052	3.73735
3760	3.25655	278057	3.73719
3765	3.25684	278062	3.73601
3770	3.25675	278067	3.73514
3775	3.25681	278072	3.73516
3780	3.25756	278077	3.73288
3785	3.25698	278082	3.73406
3790	3.25681	278087	3.73246
3795	3.25723	278092	3.73284
3800	3.25694	278097	3.73316
3805	3.25719	278102	3.73157
3810	3.25764	278107	3.73119
3815	3.25757	278112	3.73044
3820	3.25808	278117	3.73041
3825	3.25761	278122	3.73009
3830	3.25736	278127	3.72881
3835	3.25757	278132	3.7282
3840	3.25767	278137	3.72733
3845	3.25793	278142	3.72864
3850	3.25774	278147	3.72644
3855	3.25754	278152	3.72737
3860	3.25801	278157	3.72523
3865	3.25806	278162	3.72543
3870	3.2579	278167	3.7249
3875	3.25744	278172	3.72527
3880	3.25776	278177	3.72367
3885	3.25881	278182	3.72393
3890	3.2589	278187	3.7228
3895	3.25866	278192	3.72239
3900	3.25893	278197	3.72279
3905	3.25887	278202	3.72225
3910	3.25916	278207	3.72184
3915	3.25906	278212	3.72181
3920	3.2589	278217	3.71995
3925	3.25984	278222	3.72025
3930	3.25953	278227	3.71769
3935	3.25923	278232	3.71817
3940	3.259	278237	3.71798
3945	3.25915	278242	3.71807
3950	3.25965	278247	3.71687
3955	3.2594	278252	3.71642
3960	3.25915	278257	3.71618
3965	3.2591	278262	3.71598
3970	3.25971	278267	3.71599
3975	3.2585	278272	3.7145
3980	3.25962	278277	3.71382
3985	3.26	278282	3.7135
3990	3.25874	278287	3.71331
3995	3.25959	278292	3.71294
4000	3.25977	278297	3.71162
4005	3.25977	278302	3.71157
4010	3.25998	278307	3.71047
4015	3.26077	278312	3.71105
4020	3.26044	278317	3.71058
4025	3.2597	278322	3.70979
4030	3.26118	278327	3.70939
4035	3.26116	278332	3.70842
4040	3.26112	278337	3.70923
4045	3.26034	278342	3.70661
4050	3.26069	278347	3.70746
4055	3.26038	278352	3.70556
4060	3.2611	278357	3.70651
4065	3.2608	278362	3.70592
4070	3.26006	278367	3.70483
4075	3.2606	278372	3.70524
4080	3.26225	278377	3.70412
4085	3.26126	278382	3.70354
4090	3.26057	278387	3.70374
4095	3.26075	278392	3.70227
4100	3.26138	278397	3.70108
4105	3.26136	278402	3.70045
4110	3.26174	278407	3.70171
4115	3.26113	278412	3.70116
4120	3.26139	278417	3.70032
4125	3.26077	278422	3.69936
4130	3.26199	278427	3.69898
4135	3.26203	278432	3.69892
4140	3.26257	278437	3.6979
4145	3.26138	278442	3.69803
4150	3.26108	278447	3.69578
4155	3.26214	278452	3.69736
4160	3.26317	278457	3.69513
4165	3.26146	278462	3.69614
4170	3.2627	278467	3.69458
4175	3.26241	278472	3.69399
4180	3.26252	278477	3.6947
4185	3.26222	278482	3.69353
4190	3.26312	278487	3.69361
4195	3.2631	278492	3.69307
4200	3.26216	278497	3.69203
4205	3.26378	278502	3.69148
4210	3.26318	278507	3.69144
4215	3.26292	278512	3.69038
4220	3.26272	278517	3.69007
4225	3.26248	278522	3.68943
4230	3.26344	278527	3.68887
4235	3.26292	278532	3.68862
4240	3.26278	278537	3.68901
4245	3.26289	278542	3.68874
4250	3.26315	278547	3.68779
4255	3.26364	278552	3.68527
4260	3.26364	278557	3.68468
4265	3.26433	278562	3.68596
4270	3.26418	278567	3.68616
4275	3.26356	278572	3.68426
4280	3.26407	278577	3.68517
4285	3.26447	278582	3.68345
4290	3.26397	278587	3.68322
4295	3.26419	278592	3.68196
4300	3.26425	278597	3.68217
4305	3.26366	278602	3.68166
4310	3.26431	278607	3.68145
4315	3.26372	278612	3.68126
4320	3.26526	278617	3.67969
4325	3.26409	278622	3.67895
4330	3.26471	278627	3.67856
4335	3.26433	278632	3.67766
4340	3.26452	278637	3.67794
4345	3.26405	278642	3.67766
4350	3.26433	278647	3.67737
4355	3.2656	278652	3.67678
4360	3.26518	278657	3.6765
4365	3.26444	278662	3.6766
4370	3.26527	278667	3.67455
4375	3.26509	278672	3.67507
4380	3.26444	278677	3.67448
4385	3.26493	278682	3.67393
4390	3.26582	278687	3.67423
4395	3.26523	278692	3.67327
4400	3.26506	278697	3.67333
4405	3.26501	278702	3.67222
4410	3.2659	278707	3.67089
4415	3.26531	278712	3.67154
4420	3.26569	278717	3.6706
4425	3.26567	278722	3.66973
4430	3.26638	278727	3.66868
4435	3.26584	278732	3.66766
4440	3.26589	278737	3.66907
4445	3.26557	278742	3.6687
4450	3.26562	278747	3.66757
4455	3.26622	278752	3.66676
4460	3.26667	278757	3.66715
4465	3.26629	278762	3.66511
4470	3.26647	278767	3.66611
4475	3.26657	278772	3.66474
4480	3.26615	278777	3.66547
4485	3.26648	278782	3.66508
4490	3.26679	278787	3.66495
4495	3.26595	278792	3.66281
4500	3.26654	278797	3.66292
4505	3.26676	278802	3.66174
4510	3.26699	278807	3.66114
4515	3.26733	278812	3.66115
4520	3.26744	278817	3.66174
4525	3.26677	278822	3.66062
4530	3.26674	278827	3.65954
4535	3.26672	278832	3.65861
4540	3.2675	278837	3.66023
4545	3.26692	278842	3.65691
4550	3.26725	278847	3.65726
4555	3.26753	278852	3.65707
4560	3.26717	278857	3.6572
4565	3.26721	278862	3.65557
4570	3.26734	278867	3.65614
4575	3.26746	278872	3.65501
4580	3.2673	278877	3.6547
4585	3.26765	278882	3.65441
4590	3.26779	278887	3.65409
4595	3.26734	278892	3.65253
4600	3.2677	278897	3.65294
4605	3.26809	278902	3.65294
4610	3.26774	278907	3.65131
4615	3.26877	278912	3.65226
4620	3.26739	278917	3.65055
4625	3.26811	278922	3.65102
4630	3.26837	278927	3.64956
4635	3.26844	278932	3.64989
4640	3.26826	278937	3.64941
4645	3.26822	278942	3.64942
4650	3.26853	278947	3.64806
4655	3.26913	278952	3.64634
4660	3.26902	278957	3.64742
4665	3.26879	278962	3.64571
4670	3.26875	278967	3.64784
4675	3.26847	278972	3.64556
4680	3.26867	278977	3.64586
4685	3.26985	278982	3.64438
4690	3.26886	278987	3.64349
4695	3.26909	278992	3.64283
4700	3.26865	278997	3.64406
4705	3.26972	279002	3.64328
4710	3.26985	279007	3.64184
4715	3.27056	279012	3.64132
4720	3.26942	279017	3.64228
4725	3.26958	279022	3.64141
4730	3.2689	279027	3.64041
4735	3.2693	279032	3.64008
4740	3.26993	279037	3.63944
4745	3.26915	279042	3.64001
4750	3.27	279047	3.63857
4755	3.27	279052	3.63783
4760	3.26942	279057	3.63765
4765	3.26964	279062	3.63656
4770	3.26975	279067	3.63729
4775	3.26992	279072	3.63554
4780	3.27001	279077	3.6355
4785	3.26966	279082	3.63599
4790	3.27025	279087	3.63566
4795	3.27028	279092	3.63411
4800	3.27058	279097	3.63387
4805	3.26988	279102	3.63335
4810	3.26991	279107	3.63324
4815	3.27121	279112	3.63344
4820	3.27077	279117	3.63256
4825	3.27041	279122	3.63194
4830	3.27039	279127	3.632
4835	3.27048	279132	3.63093
4840	3.27066	279137	3.6315
4845	3.27057	279142	3.62861
4850	3.27191	279147	3.62916
4855	3.27083	279152	3.62936
4860	3.27108	279157	3.62936
4865	3.27153	279162	3.62733
4870	3.27066	279167	3.62765
4875	3.27113	279172	3.62673
4880	3.27088	279177	3.62618
4885	3.27192	279182	3.62592
4890	3.27103	279187	3.62594
4895	3.27126	279192	3.62662
4900	3.27119	279197	3.62543
4905	3.27093	279202	3.62463
4910	3.27182	279207	3.62401
4915	3.27052	279212	3.62279
4920	3.27196	279217	3.62257
4925	3.27156	279222	3.62258
4930	3.27133	279227	3.62214
4935	3.27192	279232	3.62163
4940	3.27187	279237	3.62097
4945	3.27161	279242	3.62092
4950	3.27196	279247	3.61977
4955	3.27213	279252	3.62043
4960	3.27281	279257	3.61987
4965	3.27244	279262	3.61837
4970	3.27207	279267	3.6181
4975	3.27222	279272	3.61797
4980	3.27202	279277	3.61719
4985	3.2713	279282	3.61845
4990	3.27185	279287	3.61631
4995	3.27226	279292	3.61555
5000	3.27221	279297	3.61613
5005	3.27248	279302	3.61508
5010	3.27269	279307	3.61546
5015	3.2724	279312	3.61417
5020	3.27286	279317	3.61359
5025	3.27267	279322	3.61296
5030	3.2732	279327	3.61261
5035	3.27305	279332	3.61252
5040	3.27206	279337	3.61259
5045	3.27264	279342	3.61095
5050	3.27251	279347	3.61164
5055	3.27276	279352	3.61041
5060	3.27278	279357	3.61026
5065	3.27306	279362	3.61011
5070	3.2734	279367	3.60935
5075	3.27425	279372	3.60917
5080	3.27274	279377	3.60739
5085	3.2735	279382	3.60799
5090	3.27299	279387	3.60775
5095	3.27347	279392	3.60779
5100	3.27277	279397	3.60675
5105	3.27313	279402	3.60564
5110	3.27302	279407	3.60528
5115	3.27452	279412	3.60509
5120	3.27405	279417	3.60385
5125	3.27364	279422	3.605
5130	3.27438	279427	3.60336
5135	3.27394	279432	3.60431
5140	3.27339	279437	3.60397
5145	3.27357	279442	3.60342
5150	3.27434	279447	3.60191
5155	3.27418	279452	3.60173
5160	3.27393	279457	3.60113
5165	3.27418	279462	3.60117
5170	3.27408	279467	3.60142
5175	3.27419	279472	3.60095
5180	3.27467	279477	3.60001
5185	3.27358	279482	3.59948
5190	3.274	279487	3.59994
5195	3.27442	279492	3.59904
5200	3.27426	279497	3.59882
5205	3.27494	279502	3.59814
5210	3.27528	279507	3.5968
5215	3.27479	279512	3.59633
5220	3.27427	279517	3.59601
5225	3.27532	279522	3.59426
5230	3.27496	279527	3.59504
5235	3.27442	279532	3.59456
5240	3.27495	279537	3.59473
5245	3.27502	279542	3.59378
5250	3.27534	279547	3.59355
5255	3.27506	279552	3.59316
5260	3.27515	279557	3.59366
5265	3.2755	279562	3.59199
5270	3.27506	279567	3.59202
5275	3.27507	279572	3.5919
5280	3.27588	279577	3.59092
5285	3.27566	279582	3.59044
5290	3.27569	279587	3.59041
5295	3.27613	279592	3.59037
5300	3.27608	279597	3.58865
5305	3.27599	279602	3.58886
5310	3.27544	279607	3.58966
5315	3.27648	279612	3.58753
5320	3.27564	279617	3.5862
5325	3.27586	279622	3.58695
5330	3.27619	279627	3.58748
5335	3.27589	279632	3.58614
5340	3.27563	279637	3.58571
5345	3.27618	279642	3.58565
5350	3.27661	279647	3.58532
5355	3.27576	279652	3.58403
5360	3.27598	279657	3.58393
5365	3.2768	279662	3.58313
5370	3.2772	279667	3.58215
5375	3.27641	279672	3.58264
5380	3.27756	279677	3.58105
5385	3.27674	279682	3.58125
5390	3.27612	279687	3.58196
5395	3.27628	279692	3.58123
5400	3.2767	279697	3.58151
5405	3.27634	279702	3.58044
5410	3.27691	279707	3.58018
5415	3.27725	279712	3.57929
5420	3.27715	279717	3.58033
5425	3.27695	279722	3.57855
5430	3.27665	279727	3.57788
5435	3.27724	279732	3.57761
5440	3.27648	279737	3.57666
5445	3.27754	279742	3.57632
5450	3.27681	279747	3.5767
5455	3.2774	279752	3.57673
5460	3.27751	279757	3.57545
5465	3.27694	279762	3.57537
5470	3.27775	279767	3.57405
5475	3.27801	279772	3.57393
5480	3.27736	279777	3.57475
5485	3.27759	279782	3.57347
5490	3.27827	279787	3.57421
5495	3.27781	279792	3.57265
5500	3.27779	279797	3.57177
5505	3.2778	279802	3.57216
5510	3.27725	279807	3.57001
5515	3.27756	279812	3.57088
5520	3.27742	279817	3.57022
5525	3.27838	279822	3.56951
5530	3.27808	279827	3.57009
5535	3.27759	279832	3.56821
5540	3.27809	279837	3.56868
5545	3.27769	279842	3.56894
5550	3.27874	279847	3.56901
5555	3.2781	279852	3.56752
5560	3.27852	279857	3.567
5565	3.27891	279862	3.56552
5570	3.27759	279867	3.56615
5575	3.27831	279872	3.5657
5580	3.2784	279877	3.56452
5585	3.27859	279882	3.56495
5590	3.27882	279887	3.56477
5595	3.27821	279892	3.56469
5600	3.27772	279897	3.56378
5605	3.27829	279902	3.56464
5610	3.27926	279907	3.56526
5615	3.27868	279912	3.56259
5620	3.27953	279917	3.5629
5625	3.27904	279922	3.56089
5630	3.27953	279927	3.56105
5635	3.27915	279932	3.56057
5640	3.2788	279937	3.56013
5645	3.2793	279942	3.55995
5650	3.2788	279947	3.55959
5655	3.27903	279952	3.56018
5660	3.27939	279957	3.55838
5665	3.27915	279962	3.55808
5670	3.27942	279967	3.55708
5675	3.27893	279972	3.55886
5680	3.27946	279977	3.55646
5685	3.27953	279982	3.55716
5690	3.27995	279987	3.55637
5695	3.27912	279992	3.55653
5700	3.27874	279997	3.55683
5705	3.27959	280002	3.55446
5710	3.27938	280007	3.55487
5715	3.27966	280012	3.55463
5720	3.28064	280017	3.55348
5725	3.28001	280022	3.55375
5730	3.28011	280027	3.55351
5735	3.28035	280032	3.55341
5740	3.27968	280037	3.5524
5745	3.27985	280042	3.55112
5750	3.27978	280047	3.5523
5755	3.27999	280052	3.55224
5760	3.27994	280057	3.55104
5765	3.27988	280062	3.55184
5770	3.28054	280067	3.55045
5775	3.28052	280072	3.54984
5780	3.28018	280077	3.54975
5785	3.28093	280082	3.55013
5790	3.28078	280087	3.54826
5795	3.28043	280092	3.54812
5800	3.28027	280097	3.5473
5805	3.28092	280102	3.54783
5810	3.27992	280107	3.5459
5815	3.28077	280112	3.54746
5820	3.28072	280117	3.54702
5825	3.28057	280122	3.54552
5830	3.28136	280127	3.54549
5835	3.28064	280132	3.54576
5840	3.28089	280137	3.54457
5845	3.28133	280142	3.54405
5850	3.28073	280147	3.54288
5855	3.28096	280152	3.5442
5860	3.28106	280157	3.54362
5865	3.28079	280162	3.54264
5870	3.28167	280167	3.54173
5875	3.28138	280172	3.54219
5880	3.2817	280177	3.54053
5885	3.28171	280182	3.54092
5890	3.28089	280187	3.5399
5895	3.28134	280192	3.54075
5900	3.28129	280197	3.53956
5905	3.28182	280202	3.53936
5910	3.28173	280207	3.53957
5915	3.28067	280212	3.53864
5920	3.28176	280217	3.53776
5925	3.28101	280222	3.53724
5930	3.28231	280227	3.53599
5935	3.28198	280232	3.53675
5940	3.28109	280237	3.53626
5945	3.28167	280242	3.53489
5950	3.28154	280247	3.53501
5955	3.2817	280252	3.53569
5960	3.28167	280257	3.53512
5965	3.28169	280262	3.53501
5970	3.28204	280267	3.53319
5975	3.28194	280272	3.53405
5980	3.28243	280277	3.53258
5985	3.2832	280282	3.53269
5990	3.28199	280287	3.53343
5995	3.28244	280292	3.53197
6000	3.28166	280297	3.53158
6005	3.28225	280302	3.53171
6010	3.28186	280307	3.52973
6015	3.28211	280312	3.5315
6020	3.28171	280317	3.52986
6025	3.28203	280322	3.53084
6030	3.28266	280327	3.53062
6035	3.28185	280332	3.5287
6040	3.28234	280337	3.52775
6045	3.28264	280342	3.52872
6050	3.28266	280347	3.52732
6055	3.28236	280352	3.52608
6060	3.28316	280357	3.52626
6065	3.28293	280362	3.52758
6070	3.28241	280367	3.52488
6075	3.28325	280372	3.5252
6080	3.28292	280377	3.52625
6085	3.28357	280382	3.52461
6090	3.28299	280387	3.52473
6095	3.28311	280392	3.52405
6100	3.28288	280397	3.52436
6105	3.28348	280402	3.52249
6110	3.28249	280407	3.52175
6115	3.28365	280412	3.52318
6120	3.28314	280417	3.52163
6125	3.28309	280422	3.52144
6130	3.28289	280427	3.52257
6135	3.28372	280432	3.52106
6140	3.28334	280437	3.52069
6145	3.28323	280442	3.52075
6150	3.28427	280447	3.51956
6155	3.28391	280452	3.52015
6160	3.28357	280457	3.52047
6165	3.2839	280462	3.51761
6170	3.28467	280467	3.51831
6175	3.28291	280472	3.51856
6180	3.28437	280477	3.51763
6185	3.28353	280482	3.51705
6190	3.28418	280487	3.51702
6195	3.28456	280492	3.51747
6200	3.28423	280497	3.51636
6205	3.28338	280502	3.51507
6210	3.28342	280507	3.51576
6215	3.28364	280512	3.51617
6220	3.28433	280517	3.51604
6225	3.28429	280522	3.51489
6230	3.28423	280527	3.51352
6235	3.28432	280532	3.51357
6240	3.28433	280537	3.51334
6245	3.28451	280542	3.51291
6250	3.28434	280547	3.51152
6255	3.28472	280552	3.51249
6260	3.28427	280557	3.51194
6265	3.28487	280562	3.51199
6270	3.28467	280567	3.51158
6275	3.28476	280572	3.51133
6280	3.28408	280577	3.51092
6285	3.28508	280582	3.50996
6290	3.28448	280587	3.50986
6295	3.28514	280592	3.50977
6300	3.28477	280597	3.50959
6305	3.28528	280602	3.50761
6310	3.28449	280607	3.50874
6315	3.28503	280612	3.50884
6320	3.28496	280617	3.50718
6325	3.28512	280622	3.50768
6330	3.28569	280627	3.50584
6335	3.28541	280632	3.5064
6340	3.28569	280637	3.50591
6345	3.28532	280642	3.50603
6350	3.2851	280647	3.50509
6355	3.28544	280652	3.50436
6360	3.28505	280657	3.50489
6365	3.28493	280662	3.50386
6370	3.28464	280667	3.50326
6375	3.28575	280672	3.50292
6380	3.28538	280677	3.50244
6385	3.28556	280682	3.50196
6390	3.285	280687	3.50258
6395	3.28546	280692	3.50152
6400	3.28631	280697	3.50011
6405	3.28598	280702	3.50184
6410	3.28593	280707	3.50013
6415	3.28618	280712	3.50067
6420	3.28573	280717	3.49978
6425	3.28564	280722	3.50015
6430	3.286	280727	3.49873
6435	3.28643	280732	3.49876
6440	3.28635	280737	3.49711
6445	3.28639	280742	3.4981
6450	3.28639	280747	3.49763
6455	3.28648	280752	3.49797
6460	3.28571	280757	3.49628
6465	3.28588	280762	3.49624
6470	3.28677	280767	3.49592
6475	3.28621	280772	3.49489
6480	3.28645	280777	3.49489
6485	3.28688	280782	3.49438
6490	3.28632	280787	3.49493
6495	3.2866	280792	3.49565
6500	3.28714	280797	3.49373
6505	3.28679	280802	3.49432
6510	3.28655	280807	3.49411
6515	3.28712	280812	3.49284
6520	3.28708	280817	3.49299
6525	3.286	280822	3.49193
6530	3.28795	280827	3.49221
6535	3.28671	280832	3.49131
6540	3.2865	280837	3.49136
6545	3.28713	280842	3.48973
6550	3.28741	280847	3.49094
6555	3.28733	280852	3.48998
6560	3.28773	280857	3.48897
6565	3.28726	280862	3.48813
6570	3.28726	280867	3.48955
6575	3.28673	280872	3.48832
6580	3.28728	280877	3.48833
6585	3.28687	280882	3.48742
6590	3.28753	280887	3.48702
6595	3.28735	280892	3.48791
6600	3.28811	280897	3.48682
6605	3.28701	280902	3.48648
6610	3.28811	280907	3.4855
6615	3.28821	280912	3.48503
6620	3.28789	280917	3.48561
6625	3.2878	280922	3.48539
6630	3.2879	280927	3.4847
6635	3.28783	280932	3.48391
6640	3.28823	280937	3.48281
6645	3.28794	280942	3.48409
6650	3.28794	280947	3.4824
6655	3.28748	280952	3.48344
6660	3.28806	280957	3.48308
6665	3.28749	280962	3.48267
6670	3.28779	280967	3.48138
6675	3.28764	280972	3.48205
6680	3.28821	280977	3.48135
6685	3.28802	280982	3.479
6690	3.28712	280987	3.4793
6695	3.28738	280992	3.48008
6700	3.28761	280997	3.47874
6705	3.28803	281002	3.47921
6710	3.28815	281007	3.47862
6715	3.28794	281012	3.47946
6720	3.2884	281017	3.47719
6725	3.28858	281022	3.47751
6730	3.28864	281027	3.47711
6735	3.28837	281032	3.47638
6740	3.28873	281037	3.47551
6745	3.28815	281042	3.47597
6750	3.28821	281047	3.47561
6755	3.2886	281052	3.47456
6760	3.28855	281057	3.4744
6765	3.28821	281062	3.47456
6770	3.2886	281067	3.47371
6775	3.28895	281072	3.47327
6780	3.28832	281077	3.47295
6785	3.28875	281082	3.47314
6790	3.28842	281087	3.47252
6795	3.2892	281092	3.47228
6800	3.28869	281097	3.47169
6805	3.2889	281102	3.47199
6810	3.28843	281107	3.47162
6815	3.28929	281112	3.47185
6820	3.28881	281117	3.47063
6825	3.28959	281122	3.47025
6830	3.28877	281127	3.46913
6835	3.2891	281132	3.46868
6840	3.28877	281137	3.4694
6845	3.28974	281142	3.46947
6850	3.28972	281147	3.46905
6855	3.28975	281152	3.46905
6860	3.28947	281157	3.46826
6865	3.28924	281162	3.46736
6870	3.2891	281167	3.46656
6875	3.28877	281172	3.46647
6880	3.28903	281177	3.46616
6885	3.28914	281182	3.46623
6890	3.28979	281187	3.46506
6895	3.28942	281192	3.46636
6900	3.28999	281197	3.46468
6905	3.28924	281202	3.4649
6910	3.28999	281207	3.4645
6915	3.28963	281212	3.46464
6920	3.2898	281217	3.4639
6925	3.28988	281222	3.4628
6930	3.28889	281227	3.46308
6935	3.28983	281232	3.46256
6940	3.29083	281237	3.46253
6945	3.28991	281242	3.46275
6950	3.2905	281247	3.46213
6955	3.29037	281252	3.46103
6960	3.29004	281257	3.46033
6965	3.29026	281262	3.45988
6970	3.29049	281267	3.45958
6975	3.29084	281272	3.45967
6980	3.29057	281277	3.45893
6985	3.28923	281282	3.45832
6990	3.29104	281287	3.45767
6995	3.2901	281292	3.4598
7000	3.29005	281297	3.45827
7005	3.29017	281302	3.45692
7010	3.2908	281307	3.45727
7015	3.29088	281312	3.45671
7020	3.29053	281317	3.45643
7025	3.29167	281322	3.45657
7030	3.28997	281327	3.45557
7035	3.29065	281332	3.45378
7040	3.29041	281337	3.45366
7045	3.29056	281342	3.45501
7050	3.29044	281347	3.45447
7055	3.29113	281352	3.45358
7060	3.29187	281357	3.4527
7065	3.29047	281362	3.45253
7070	3.2921	281367	3.45394
7075	3.29087	281372	3.45235
7080	3.29075	281377	3.4506
7085	3.29058	281382	3.45217
7090	3.29167	281387	3.45121
7095	3.29109	281392	3.4515
7100	3.29157	281397	3.45061
7105	3.29104	281402	3.45036
7110	3.29193	281407	3.44956
7115	3.29185	281412	3.44959
7120	3.29172	281417	3.45041
7125	3.29191	281422	3.44886
7130	3.29151	281427	3.44817
7135	3.2913	281432	3.44838
7140	3.29136	281437	3.44695
7145	3.29161	281442	3.44859
7150	3.29223	281447	3.44721
7155	3.29166	281452	3.44679
7160	3.29244	281457	3.44628
7165	3.29131	281462	3.44582
7170	3.29186	281467	3.44635
7175	3.29185	281472	3.44452
7180	3.29131	281477	3.44431
7185	3.29186	281482	3.44355
7190	3.29207	281487	3.44369
7195	3.2915	281492	3.44438
7200	3.29276	281497	3.44323
7205	3.29163	281502	3.44437
7210	3.29307	281507	3.44258
7215	3.29313	281512	3.44228
7220	3.2925	281517	3.44232
7225	3.2926	281522	3.44146
7230	3.29207	281527	3.44143
7235	3.29321	281532	3.44074
7240	3.29244	281537	3.43988
7245	3.2925	281542	3.43971
7250	3.29286	281547	3.44093
7255	3.29277	281552	3.43953
7260	3.29252	281557	3.43968
7265	3.29289	281562	3.43866
7270	3.29247	281567	3.43877
7275	3.29295	281572	3.43829
7280	3.2922	281577	3.4378
7285	3.29304	281582	3.43852
7290	3.29294	281587	3.43673
7295	3.29301	281592	3.43643
7300	3.29309	281597	3.43562
7305	3.29291	281602	3.43627
7310	3.29259	281607	3.43579
7315	3.29289	281612	3.43529
7320	3.29293	281617	3.43496
7325	3.29331	281622	3.43409
7330	3.29242	281627	3.43475
7335	3.29314	281632	3.43523
7340	3.2933	281637	3.43412
7345	3.29312	281642	3.43263
7350	3.29309	281647	3.43325
7355	3.29352	281652	3.43168
7360	3.29302	281657	3.43278
7365	3.29357	281662	3.43256
7370	3.29332	281667	3.43095
7375	3.29367	281672	3.43072
7380	3.29309	281677	3.43075
7385	3.29386	281682	3.43052
7390	3.29279	281687	3.43075
7395	3.29396	281692	3.42956
7400	3.29355	281697	3.42872
7405	3.29347	281702	3.42937
7410	3.29344	281707	3.42807
7415	3.29359	281712	3.4293
7420	3.29378	281717	3.42865
7425	3.29302	281722	3.42712
7430	3.29367	281727	3.42837
7435	3.29392	281732	3.4273
7440	3.29383	281737	3.4279
7445	3.2946	281742	3.42699
7450	3.29457	281747	3.42609
7455	3.29402	281752	3.42711
7460	3.29396	281757	3.42448
7465	3.29342	281762	3.42569
7470	3.29452	281767	3.42402
7475	3.29385	281772	3.42521
7480	3.29524	281777	3.42441
7485	3.29429	281782	3.42585
7490	3.29433	281787	3.42358
7495	3.29475	281792	3.42337
7500	3.29385	281797	3.42206
7505	3.29436	281802	3.42199
7510	3.29412	281807	3.42178
7515	3.294	281812	3.42252
7520	3.29394	281817	3.42157
7525	3.29451	281822	3.42137
7530	3.29514	281827	3.42087
7535	3.29487	281832	3.42061
7540	3.29472	281837	3.42073
7545	3.29451	281842	3.41864
7550	3.29502	281847	3.41837
7555	3.29482	281852	3.41826
7560	3.29562	281857	3.41917
7565	3.2941	281862	3.41855
7570	3.29485	281867	3.41857
7575	3.29427	281872	3.41854
7580	3.29509	281877	3.41755
7585	3.29441	281882	3.41772
7590	3.29504	281887	3.41628
7595	3.29522	281892	3.41654
7600	3.29571	281897	3.41737
7605	3.29453	281902	3.41517
7610	3.29556	281907	3.41482
7615	3.29453	281912	3.41459
7620	3.29526	281917	3.41513
7625	3.29471	281922	3.41412
7630	3.2956	281927	3.41465
7635	3.29538	281932	3.41351
7640	3.29512	281937	3.41272
7645	3.29582	281942	3.41298
7650	3.29593	281947	3.41184
7655	3.29534	281952	3.41265
7660	3.29549	281957	3.41234
7665	3.29548	281962	3.41175
7670	3.2954	281967	3.41075
7675	3.29601	281972	3.41122
7680	3.29601	281977	3.41048
7685	3.29551	281982	3.41103
7690	3.29527	281987	3.40894
7695	3.29574	281992	3.40868
7700	3.29576	281997	3.41099
7705	3.29565	282002	3.40851
7710	3.29617	282007	3.40978
7715	3.29593	282012	3.40804
7720	3.29536	282017	3.40841
7725	3.29583	282022	3.40799
7730	3.29643	282027	3.40764
7735	3.29667	282032	3.4063
7740	3.29659	282037	3.40742
7745	3.295	282042	3.40551
7750	3.29557	282047	3.40556
7755	3.29617	282052	3.40482
7760	3.29674	282057	3.4054
7765	3.29657	282062	3.40476
7770	3.29567	282067	3.4045
7775	3.29602	282072	3.40316
7780	3.29597	282077	3.4051
7785	3.29681	282082	3.40335
7790	3.29588	282087	3.4034
7795	3.29651	282092	3.40274
7800	3.29628	282097	3.40272
7805	3.29609	282102	3.4026
7810	3.29619	282107	3.40252
7815	3.29686	282112	3.40259
7820	3.29645	282117	3.40175
7825	3.29653	282122	3.40012
7830	3.29698	282127	3.40097
7835	3.29658	282132	3.39982
7840	3.29619	282137	3.40014
7845	3.29677	282142	3.39893
7850	3.29699	282147	3.39898
7855	3.29704	282152	3.40054
7860	3.29717	282157	3.39833
7865	3.29647	282162	3.39795
7870	3.29718	282167	3.39818
7875	3.297	282172	3.39708
7880	3.29722	282177	3.39724
7885	3.29712	282182	3.39678
7890	3.29704	282187	3.39573
7895	3.29806	282192	3.39611
7900	3.29643	282197	3.39504
7905	3.29652	282202	3.39556
7910	3.29704	282207	3.3952
7915	3.29721	282212	3.39501
7920	3.29807	282217	3.39344
7925	3.2964	282222	3.39349
7930	3.29739	282227	3.39464
7935	3.29682	282232	3.39405
7940	3.29718	282237	3.3941
7945	3.29817	282242	3.39328
7950	3.29778	282247	3.39253
7955	3.29804	282252	3.39245
7960	3.29771	282257	3.39181
7965	3.29712	282262	3.39195
7970	3.29707	282267	3.39104
7975	3.29767	282272	3.39158
7980	3.29822	282277	3.38998
7985	3.29785	282282	3.39111
7990	3.29759	282287	3.38941
7995	3.29752	282292	3.38942
8000	3.29798	282297	3.38884
8005	3.29835	282302	3.38871
8010	3.29676	282307	3.39002
8015	3.29791	282312	3.388
8020	3.29788	282317	3.38742
8025	3.29768	282322	3.38751
8030	3.29744	282327	3.38723
8035	3.29816	282332	3.38674
8040	3.298	282337	3.38763
8045	3.29796	282342	3.38641
8050	3.29806	282347	3.38561
8055	3.29886	282352	3.38545
8060	3.29871	282357	3.38555
8065	3.29817	282362	3.38514
8070	3.29833	282367	3.3843
8075	3.29795	282372	3.38477
8080	3.29846	282377	3.38386
8085	3.29804	282382	3.38389
8090	3.29805	282387	3.38456
8095	3.2983	282392	3.38298
8100	3.29757	282397	3.38254
8105	3.29803	282402	3.38139
8110	3.29834	282407	3.38342
8115	3.29855	282412	3.38238
8120	3.29866	282417	3.3825
8125	3.29878	282422	3.38095
8130	3.29888	282427	3.3822
8135	3.29919	282432	3.38004
8140	3.2989	282437	3.38064
8145	3.29881	282442	3.37996
8150	3.29851	282447	3.38071
8155	3.29924	282452	3.37963
8160	3.29865	282457	3.37884
8165	3.29926	282462	3.3791
8170	3.29857	282467	3.37768
8175	3.29856	282472	3.37845
8180	3.29859	282477	3.37676
8185	3.29849	282482	3.37782
8190	3.29862	282487	3.3767
8195	3.2989	282492	3.37652
8200	3.29843	282497	3.37663
8205	3.29887	282502	3.37589
8210	3.29892	282507	3.37568
8215	3.29954	282512	3.37547
8220	3.29944	282517	3.37556
8225	3.29927	282522	3.37444
8230	3.29877	282527	3.37378
8235	3.29922	282532	3.37358
8240	3.2989	282537	3.37421
8245	3.29918	282542	3.37377
8250	3.29906	282547	3.37296
8255	3.29929	282552	3.37365
8260	3.29944	282557	3.37344
8265	3.30002	282562	3.37178
8270	3.29864	282567	3.37178
8275	3.29991	282572	3.37089
8280	3.29918	282577	3.37139
8285	3.29974	282582	3.36988
8290	3.29935	282587	3.37169
8295	3.30016	282592	3.36943
8300	3.30044	282597	3.36944
8305	3.29988	282602	3.3695
8310	3.29968	282607	3.36991
8315	3.29967	282612	3.3681
8320	3.29997	282617	3.36795
8325	3.29912	282622	3.36813
8330	3.29949	282627	3.36869
8335	3.30002	282632	3.36813
8340	3.30034	282637	3.36809
8345	3.30042	282642	3.36624
8350	3.29982	282647	3.36615
8355	3.29999	282652	3.36819
8360	3.30005	282657	3.3668
8365	3.30046	282662	3.36586
8370	3.30032	282667	3.36607
8375	3.30018	282672	3.36518
8380	3.30014	282677	3.36497
8385	3.30058	282682	3.36467
8390	3.29976	282687	3.36535
8395	3.30013	282692	3.36356
8400	3.30022	282697	3.36308
8405	3.30018	282702	3.36385
8410	3.30003	282707	3.36366
8415	3.30048	282712	3.36264
8420	3.30071	282717	3.36311
8425	3.30085	282722	3.36034
8430	3.30061	282727	3.36191
8435	3.30079	282732	3.36082
8440	3.3009	282737	3.36186
8445	3.29995	282742	3.36149
8450	3.30077	282747	3.36024
8455	3.30058	282752	3.36071
8460	3.30042	282757	3.35961
8465	3.30087	282762	3.35902
8470	3.30106	282767	3.35891
8475	3.30095	282772	3.35945
8480	3.30136	282777	3.35821
8485	3.30067	282782	3.3569
8490	3.30142	282787	3.35939
8495	3.30066	282792	3.35882
8500	3.30094	282797	3.35791
8505	3.30109	282802	3.35694
8510	3.30086	282807	3.35634
8515	3.30088	282812	3.35642
8520	3.30079	282817	3.35724
8525	3.30133	282822	3.35559
8530	3.30124	282827	3.35516
8535	3.30126	282832	3.3557
8540	3.30132	282837	3.35352
8545	3.30121	282842	3.3547
8550	3.30155	282847	3.35534
8555	3.30176	282852	3.35397
8560	3.30211	282857	3.35391
8565	3.30168	282862	3.35298
8570	3.30182	282867	3.35337
8575	3.30166	282872	3.35305
8580	3.30209	282877	3.35359
8585	3.30142	282882	3.35131
8590	3.30112	282887	3.35133
8595	3.30243	282892	3.35095
8600	3.30221	282897	3.35181
8605	3.3019	282902	3.35152
8610	3.30164	282907	3.35103
8615	3.30177	282912	3.34985
8620	3.30182	282917	3.34906
8625	3.30145	282922	3.34944
8630	3.30147	282927	3.34939
8635	3.30112	282932	3.3492
8640	3.30239	282937	3.34885
8645	3.30236	282942	3.34888
8650	3.30206	282947	3.34739
8655	3.30222	282952	3.34763
8660	3.30174	282957	3.34885
8665	3.30231	282962	3.34727
8670	3.30208	282967	3.3472
8675	3.30181	282972	3.3453
8680	3.302	282977	3.34586
8685	3.30203	282982	3.34582
8690	3.30224	282987	3.34607
8695	3.30124	282992	3.34527
8700	3.30234	282997	3.34598
8705	3.30205	283002	3.34363
8710	3.30163	283007	3.34411
8715	3.3023	283012	3.34438
8720	3.30213	283017	3.34348
8725	3.30198	283022	3.3427
8730	3.30243	283027	3.34373
8735	3.30231	283032	3.34318
8740	3.30266	283037	3.34303
8745	3.30226	283042	3.34242
8750	3.30276	283047	3.34216
8755	3.30316	283052	3.34207
8760	3.30252	283057	3.34155
8765	3.30184	283062	3.34163
8770	3.30242	283067	3.34054
8775	3.30213	283072	3.33991
8780	3.30314	283077	3.3395
8785	3.3022	283082	3.34124
8790	3.30267	283087	3.33971
8795	3.30317	283092	3.33859
8800	3.30224	283097	3.33864
8805	3.30209	283102	3.33671
8810	3.3026	283107	3.33793
8815	3.30252	283112	3.33809
8820	3.3029	283117	3.33664
8825	3.30311	283122	3.33684
8830	3.30292	283127	3.33695
8835	3.30264	283132	3.33597
8840	3.30318	283137	3.33622
8845	3.303	283142	3.33531
8850	3.30282	283147	3.33528
8855	3.30333	283152	3.33438
8860	3.30309	283157	3.33498
8865	3.30344	283162	3.33518
8870	3.30197	283167	3.33374
8875	3.30369	283172	3.33467
8880	3.30272	283177	3.33314
8885	3.30348	283182	3.33276
8890	3.30302	283187	3.33331
8895	3.30315	283192	3.33271
8900	3.30337	283197	3.3325
8905	3.30364	283202	3.33245
8910	3.30312	283207	3.33264
8915	3.3038	283212	3.3315
8920	3.30401	283217	3.33145
8925	3.30348	283222	3.3305
8930	3.30289	283227	3.33084
8935	3.30331	283232	3.33065
8940	3.30455	283237	3.33
8945	3.30325	283242	3.32966
8950	3.30424	283247	3.32993
8955	3.30355	283252	3.32818
8960	3.30358	283257	3.32974
8965	3.3039	283262	3.32806
8970	3.30382	283267	3.32813
8975	3.30376	283272	3.32761
8980	3.30331	283277	3.32814
8985	3.30378	283282	3.32742
8990	3.30386	283287	3.32762
8995	3.30292	283292	3.32748
9000	3.30453	283297	3.3268
9005	3.30429	283302	3.32656
9010	3.30436	283307	3.32698
9015	3.30404	283312	3.32577
9020	3.30404	283317	3.32519
9025	3.30455	283322	3.3258
9030	3.30394	283327	3.32523
9035	3.30366	283332	3.32467
9040	3.30383	283337	3.3242
9045	3.30398	283342	3.32246
9050	3.30382	283347	3.32322
9055	3.3038	283352	3.32278
9060	3.30469	283357	3.32206
9065	3.30407	283362	3.32309
9070	3.30352	283367	3.32388
9075	3.30477	283372	3.32232
9080	3.30397	283377	3.32008
9085	3.30442	283382	3.3202
9090	3.30521	283387	3.32041
9095	3.3044	283392	3.32038
9100	3.30402	283397	3.32124
9105	3.30401	283402	3.32009
9110	3.30391	283407	3.32015
9115	3.3051	283412	3.32027
9120	3.30496	283417	3.31948
9125	3.30439	283422	3.31863
9130	3.30461	283427	3.318
9135	3.30491	283432	3.31792
9140	3.30447	283437	3.31679
9145	3.30444	283442	3.31816
9150	3.30466	283447	3.31719
9155	3.30501	283452	3.31662
9160	3.30528	283457	3.31639
9165	3.30534	283462	3.31718
9170	3.30511	283467	3.3169
9175	3.30463	283472	3.31625
9180	3.30499	283477	3.31652
9185	3.30482	283482	3.31436
9190	3.30468	283487	3.31467
9195	3.30415	283492	3.31441
9200	3.30524	283497	3.3148
9205	3.30599	283502	3.31359
9210	3.30481	283507	3.31354
9215	3.30561	283512	3.31347
9220	3.3058	283517	3.31433
9225	3.30552	283522	3.31227
9230	3.30552	283527	3.31319
9235	3.30614	283532	3.31222
9240	3.30564	283537	3.31112
9245	3.30615	283542	3.31136
9250	3.30547	283547	3.31229
9255	3.30527	283552	3.31117
9260	3.30551	283557	3.31029
9265	3.30589	283562	3.31019
9270	3.30579	283567	3.31079
9275	3.30527	283572	3.31022
9280	3.3056	283577	3.30991
9285	3.30489	283582	3.3103
9290	3.30527	283587	3.30875
9295	3.30548	283592	3.30781
9300	3.30581	283597	3.30831
9305	3.30573	283602	3.30894
9310	3.30587	283607	3.30803
9315	3.30537	283612	3.30841
9320	3.30618	283617	3.30698
9325	3.30594	283622	3.30698
9330	3.30578	283627	3.30645
9335	3.30572	283632	3.3056
9340	3.30509	283637	3.30569
9345	3.30602	283642	3.30596
9350	3.30586	283647	3.30474
9355	3.30618	283652	3.30569
9360	3.30549	283657	3.30553
9365	3.3063	283662	3.30477
9370	3.30598	283667	3.30462
9375	3.30625	283672	3.30371
9380	3.306	283677	3.30392
9385	3.30609	283682	3.30373
9390	3.30608	283687	3.30351
9395	3.30641	283692	3.30245
9400	3.30695	283697	3.30288
9405	3.30682	283702	3.30331
9410	3.30613	283707	3.3016
9415	3.30586	283712	3.30235
9420	3.3065	283717	3.30262
9425	3.30665	283722	3.30065
9430	3.30623	283727	3.3004
9435	3.30723	283732	3.30058
9440	3.30589	283737	3.30128
9445	3.30639	283742	3.29999
9450	3.30665	283747	3.30085
9455	3.30568	283752	3.299
9460	3.30605	283757	3.29834
9465	3.30616	283762	3.29913
9470	3.30676	283767	3.29904
9475	3.3064	283772	3.29859
9480	3.30681	283777	3.29869
9485	3.30693	283782	3.29765
9490	3.30692	283787	3.29771
9495	3.30659	283792	3.29627
9500	3.30698	283797	3.29654
9505	3.30683	283802	3.29546
9510	3.30659	283807	3.29661
9515	3.30645	283812	3.29696
9520	3.30696	283817	3.29605
9525	3.30636	283822	3.29538
9530	3.30718	283827	3.29514
9535	3.30725	283832	3.29533
9540	3.30681	283837	3.29573
9545	3.30767	283842	3.29367
9550	3.30739	283847	3.29445
9555	3.306	283852	3.2932
9560	3.30755	283857	3.29241
9565	3.30762	283862	3.2936
9570	3.30717	283867	3.29283
9575	3.30675	283872	3.29283
9580	3.30721	283877	3.29096
9585	3.30738	283882	3.29183
9590	3.30729	283887	3.29174
9595	3.30747	283892	3.29006
9600	3.3073	283897	3.29004
9605	3.30715	283902	3.2916
9610	3.30725	283907	3.29117
9615	3.30721	283912	3.28973
9620	3.30787	283917	3.29025
9625	3.30712	283922	3.28997
9630	3.30707	283927	3.2885
9635	3.30723	283932	3.2891
9640	3.30797	283937	3.28943
9645	3.30801	283942	3.28903
9650	3.30782	283947	3.28952
9655	3.30823	283952	3.28827
9660	3.30686	283957	3.28739
9665	3.30794	283962	3.28832
9670	3.30719	283967	3.28684
9675	3.30771	283972	3.28665
9680	3.30752	283977	3.28726
9685	3.30796	283982	3.28588
9690	3.30798	283987	3.28768
9695	3.30771	283992	3.28639
9700	3.30755	283997	3.28581
9705	3.30829	284002	3.28666
9710	3.3084	284007	3.2861
9715	3.30874	284012	3.2844
9720	3.30813	284017	3.28392
9725	3.30863	284022	3.28335
9730	3.30767	284027	3.28398
9735	3.3075	284032	3.28368
9740	3.30841	284037	3.28315
9745	3.30904	284042	3.28322
9750	3.30852	284047	3.28275
9755	3.30855	284052	3.28217
9760	3.30831	284057	3.28205
9765	3.30802	284062	3.28208
9770	3.30876	284067	3.28133
9775	3.30828	284072	3.2823
9780	3.30754	284077	3.28145
9785	3.30804	284082	3.28092
9790	3.30821	284087	3.28015
9795	3.30871	284092	3.28002
9800	3.30821	284097	3.28053
9805	3.30852	284102	3.27972
9810	3.30909	284107	3.27851
9815	3.3084	284112	3.27905
9820	3.30839	284117	3.27959
9825	3.30917	284122	3.27807
9830	3.30865	284127	3.27713
9835	3.30837	284132	3.27778
9840	3.30867	284137	3.27756
9845	3.30905	284142	3.27818
9850	3.30912	284147	3.27782
9855	3.30876	284152	3.27708
9860	3.30863	284157	3.27673
9865	3.30849	284162	3.27596
9870	3.30809	284167	3.27613
9875	3.30876	284172	3.27552
9880	3.309	284177	3.27559
9885	3.30855	284182	3.27485
9890	3.30862	284187	3.27514
9895	3.30851	284192	3.27494
9900	3.30917	284197	3.27486
9905	3.3096	284202	3.27396
9910	3.30942	284207	3.27389
9915	3.30918	284212	3.27447
9920	3.30872	284217	3.27345
9925	3.30997	284222	3.27266
9930	3.3092	284227	3.27308
9935	3.30923	284232	3.27258
9940	3.30828	284237	3.27177
9945	3.30886	284242	3.2715
9950	3.30889	284247	3.27166
9955	3.30873	284252	3.27228
9960	3.30917	284257	3.27133
9965	3.309	284262	3.27087
9970	3.30853	284267	3.27009
9975	3.30959	284272	3.27127
9980	3.3101	284277	3.26982
9985	3.30995	284282	3.27049
9990	3.30928	284287	3.26969
9995	3.30845	284292	3.26957
10000	3.31	284297	3.26904
[truncated: 52,861 more rows]

## Sheet: Fig 3A
eV	pris-1	pris-2	prist-3	polarized-1	polarized 2	poloarized-3	pristine (avg)	polarized (avg)
62	-2.21485e-06	58.8996	6.81306	34.8925	20.3094	23.0449	21.9042	26.0823
61.9	-7.5213e-06	62.9686	17.8525	31.0635	40.0654	21.603	26.9404	30.9106
61.8	5.713	79.2581	17.0711	35.5838	55.0592	27.0899	34.0141	39.2443
61.7	20.1671	88.7625	21.078	35.7267	63.1518	33.6136	43.3359	44.164
61.6	51.8892	91.0165	34.7531	28.6387	54.9871	41.8467	59.2196	41.8242
61.5	50.2075	71.1279	35.5029	21.9911	46.0137	42.858	52.2794	36.9543
61.4	36.1778	41.7335	52.5419	17.2459	43.9436	52.1726	43.4844	37.7874
61.3	42.871	34.4487	54.3721	29.2138	42.3751	58.0825	43.8973	43.2238
61.2	47.4704	60.5351	39.6945	19.8998	25.5762	38.1022	49.2333	27.8594
61.1	35.7266	67.6823	10.1718	18.812	16.1425	40.9429	37.8602	25.2991
61	28.7181	75.4712	8.11868	27.9862	23.3817	36.3767	37.436	29.2482
60.9	44.7148	55.7943	9.59752	26.3669	26.4611	30.6961	36.7022	27.8414
60.8	45.9758	40.5398	22.9782	28.218	28.647	29.5814	36.4979	28.8155
60.7	31.2831	25.6052	17.2132	25.9224	34.2559	15.696	24.7005	25.2914
60.6	41.5319	39.0392	30.3061	5.07776	31.4571	10.9503	36.9591	15.8284
60.5	16.7431	51.1728	33.7133	-5.70185e-06	23.2501	15.8583	33.8764	13.0361
60.4	1.00654	77.1508	23.1377	-3.37772e-06	25.5749	15.7122	33.765	13.7624
60.3	-9.9587e-06	89.6844	29.1501	-1.06991e-05	32.8082	30.0748	39.6115	20.961
60.2	1.61351	84.0024	23.9702	7.09067	37.1951	24.3274	36.5287	22.8711
60.1	-7.0882e-07	44.5094	24.4341	21.5253	18.9439	6.42523	22.9812	15.6315
60	1.15253e-06	30.6079	20.348	39.99	-6.11684e-07	1.55936	16.9853	13.8498
59.9	4.5413e-06	8.40435	16.1763	50.1582	1.77473e-07	3.02617e-06	8.19355	16.7194
59.8	-2.5623e-06	17.7269	19.2387	43.5222	-6.28784e-06	18.9679	12.3219	20.83
59.7	-8.4123e-06	43.3029	-7.41951e-07	38.9433	2.17761	41.3341	14.4343	27.485
59.6	17.4956	98.4866	1.3669	21.9201	37.1986	37.0973	39.1164	32.072
59.5	29.0138	117.396	18.9304	14.1834	39.28	15.4227	55.1134	22.962
59.4	45.3875	79.9374	45.0679	9.12064	47.4556	-8.74883e-06	56.7976	18.8587
59.3	64.7238	62.9256	44.7906	-3.43916e-06	11.1985	1.32509	57.48	4.17453
59.2	57.8779	62.3364	30.2278	-5.692e-06	-7.65626e-06	4.20845	50.1474	1.40281
59.1	48.2452	68.0744	16.9258	1.24301	9.47738	16.3194	44.4151	9.01326
59	55.9182	115.365	11.4416	4.27771	44.1699	7.37343	60.9083	18.607
58.9	72.8403	149.088	32.006	-1.11162e-05	35.665	-1.14566e-05	84.6448	11.8883
58.8	98.7631	189.779	67.5088	-2.32619e-05	16.4584	-1.84681e-05	118.684	5.48612
58.7	106.735	208.564	107.183	-1.81423e-05	-2.69944e-05	-2.43072e-05	140.827	-2.3148e-05
58.6	103.025	245.331	137.778	-2.43021e-05	-3.00508e-05	14.1991	162.045	4.73302
58.5	113.169	300.293	134.271	2.54058	-2.86315e-05	31.6759	182.578	11.4055
58.4	136.77	323.126	138.799	13.343	18.8915	27.198	199.565	19.8108
58.3	192.029	358.034	179.349	13.7414	24.0638	7.57739	243.137	15.1275
58.2	243.205	400.159	211.743	22.3774	8.75938	-6.42324e-05	285.036	10.3789
58.1	292.505	451.138	263.168	28.6872	-3.75227e-05	-3.93059e-05	335.604	9.56237
58	324.406	542.488	309.388	43.5641	-5.28107e-05	-5.10061e-05	392.094	14.5213
57.9	368.872	627.299	333.791	29.0709	3.32151	19.2324	443.321	17.2083
57.8	427.933	726.751	362.079	4.86826	-8.61116e-05	28.2214	505.588	11.0299
57.7	499.001	813.823	393.359	-6.16346e-05	1.51371	20.9658	568.728	7.49315
57.6	571.963	890.32	438.414	-9.63194e-05	7.05884	25.245	633.566	10.7679
57.5	652.519	979.633	518.835	-2.24214e-05	-6.03702e-05	17.4291	716.996	5.80967
57.4	754.885	1089.73	598.383	10.2877	8.05895	31.5692	814.333	16.6386
57.3	869.294	1198.7	696.765	14.2083	6.14942	40.3289	921.586	20.2289
57.2	994.528	1308.37	740.511	9.74196	1.27419	35.0615	1014.47	15.3592
57.1	1105.77	1396.86	773.316	14.6284	-7.97854e-05	22.8353	1091.98	12.4879
57	1195.47	1492.35	792.804	13.6142	5.00198e-05	1.37254e-05	1160.21	4.53809
56.9	1292.14	1584.73	809.241	3.99201e-06	2.61915e-06	-1.72304e-05	1228.7	-3.53975e-06
56.8	1408.31	1696.21	843.393	-0.000174616	8.28316	19.9286	1315.97	9.40386
56.7	1515.53	1767.92	861.924	-6.77629e-05	21.3075	8.83531	1381.79	10.0476
56.6	1579.59	1804.71	881.548	0.0114207	45.6174	37.5142	1421.95	27.7143
56.5	1613.57	1813.04	883.192	15.3299	46.4727	47.1677	1436.6	36.3234
56.4	1604.85	1807.33	879.778	29.6516	71.4616	42.9548	1430.65	48.0227
56.3	1579.73	1777.42	878.817	50.1869	77.7721	23.6913	1411.99	50.5501
56.2	1540.98	1730.65	862	40.7739	52.3677	23.4082	1377.88	38.8499
56.1	1494.28	1679.89	838.321	40.5277	35.9377	36.3495	1337.5	37.605
56	1412.25	1568.6	781.405	47.1224	17.4323	34.6222	1254.09	33.059
55.9	1279.41	1425.4	721.397	26.1714	26.1302	30.1288	1142.07	27.4768
55.8	1159.77	1311.06	676.872	13.6316	52.717	33.3725	1049.23	33.2404
55.7	1068.03	1209.84	605.311	7.68457	66.5604	31.2023	961.06	35.1491
55.6	950.358	1078.72	542.263	6.65883	66.7914	42.2511	857.114	38.5671
55.5	834.436	955.607	464.14	15.6907	61.488	64.5763	751.394	47.2517
55.4	724.329	834.712	440.661	13.6156	57.8279	64.0206	666.567	45.1547
55.3	631.633	752.042	390.568	34.4841	51.345	44.9245	591.414	43.5845
55.2	535.577	690.3	329.451	35.3546	61.6028	13.4223	518.443	36.7932
55.1	455.46	646.206	291.042	29.4308	65.6525	11.5018	464.236	35.5284
55	398.842	585.335	251.49	39.5688	51.5175	20.5174	411.889	37.2012
54.9	356.631	497.673	214.113	24.061	43.2946	38.7566	356.139	35.3707
54.8	330.475	395.561	188.482	10.7724	49.3524	37.9749	304.839	32.6999
54.7	314.68	332.138	184.764	27.2495	47.5201	28.0009	277.194	34.2568
54.6	303.494	276.668	206.453	18.0733	53.665	12.8425	262.205	28.1936
54.5	250.161	292.45	170.122	14.6398	64.3564	21.752	237.578	33.5827
54.4	220.349	291.68	160.976	7.92143	73.1773	26.7697	224.335	35.9561
54.3	203.937	286.449	146.116	12.2329	63.7901	47.7076	212.167	41.2435
54.2	210.295	284.664	116.015	12.6531	55.8756	42.6375	203.658	37.0554
54.1	228.813	269.45	118.669	16.0868	37.0841	50.1593	205.644	34.4434
54	212.205	255.127	107.04	24.4422	22.912	64.074	191.457	37.1427
53.9	199.642	237.849	117.043	46.4982	38.543	70.8078	184.845	51.9497
53.8	170.095	200.269	137.147	40.5585	55.9124	86.8691	169.17	61.1133
53.7	162.498	213.551	135.888	70.2277	72.8618	98.498	170.646	80.5292
53.6	187.093	208.851	147.499	64.2393	88.5227	94.8316	181.148	82.5312
53.5	191.135	209.472	155.164	49.7237	118.009	109.098	185.257	92.2769
53.4	217.639	222.32	166.828	37.1916	126.931	98.1271	202.262	87.4166
53.3	234.797	227.651	171.743	61.3517	147.463	110.92	211.397	106.578
53.2	241.517	219.706	141.032	72.7136	169.147	118.952	200.752	120.271
53.1	230.546	220.721	141.839	95.215	200.886	124.485	197.702	140.195
53	201.832	221.822	139.397	109.388	193.197	157.07	187.684	153.218
52.9	201.232	256.463	152.174	143.744	222.179	190.864	203.29	185.596
52.8	208.254	259.207	207.08	164.334	251.758	247.73	224.847	221.274
52.7	246.393	310.52	247.967	178.53	293.523	269.656	268.293	247.236
52.6	303.803	346.986	284.421	219.023	360.562	290.972	311.737	290.186
52.5	337.348	376.409	323.997	282.478	464.6	350.87	345.918	365.983
52.4	392.29	404.957	398.377	309.628	556.413	401.124	398.541	422.388
52.3	452.864	425.352	461.305	358.093	664.436	452.562	446.507	491.697
52.2	496.82	461.757	528.169	430.696	772.736	545.463	495.582	582.965
52.1	572.359	550.714	632.846	538.22	920.237	652.023	585.306	703.493
52	654.863	662.885	754.537	679.776	1041.41	829.609	690.762	850.265
51.9	774.971	783.427	910.865	838.09	1179.32	988.795	823.088	1002.07
51.8	898.121	881.511	1049.74	1008.05	1345.87	1218.17	943.124	1190.7
51.7	1058.99	1001.58	1182.36	1178.1	1524.16	1405.18	1080.98	1369.15
51.6	1243.02	1111.99	1324.29	1373.78	1712.21	1549.89	1226.43	1545.29
51.5	1401.96	1232.23	1516.18	1615.2	1897.34	1694.85	1383.46	1735.8
51.4	1578.96	1342.79	1725.69	1852.34	2051.75	1853.82	1549.15	1919.3
51.3	1734.66	1454.7	1915.36	2028.64	2173.52	2032.66	1701.57	2078.27
51.2	1849.11	1580.62	2051.21	2187.24	2265.47	2204.66	1826.98	2219.12
51.1	1982.22	1686.45	2154.75	2243.99	2360.39	2322.88	1941.14	2309.09
51	2062.46	1783.83	2206.3	2288.34	2433.68	2446.95	2017.53	2389.66
50.9	2137.21	1829.7	2261.36	2321.23	2439.29	2423.55	2076.09	2394.69
50.8	2158.58	1813.06	2277.05	2295.11	2364.63	2350.32	2082.9	2336.69
50.7	2103.08	1717.1	2246.45	2233.68	2240.23	2226.14	2022.21	2233.35
50.6	1997.35	1602.38	2131.29	2078.93	2083.31	2113.38	1910.34	2091.87
50.5	1849.99	1480.12	1981.79	1905.51	1902.91	1967.96	1770.63	1925.46
50.4	1709.68	1375.06	1773.12	1735.46	1711.43	1808.84	1619.29	1751.91
50.3	1527.22	1244.48	1565.2	1535.72	1534.07	1630.52	1445.63	1566.77
50.2	1335.44	1115.26	1357.79	1370.37	1364.14	1421.58	1269.5	1385.36
50.1	1156.99	979.515	1146.35	1197.58	1195.46	1195.88	1094.29	1196.31
50	971.773	860.797	989.287	1018.35	1064.48	1013.2	940.619	1032.01
49.9	805.6	754.879	850.034	843.191	923.148	861.646	803.504	875.995
49.8	715.208	649.031	698.399	693.782	782.234	743.534	687.546	739.85
49.7	625.235	553.429	573.082	616.798	646.601	630.409	583.915	631.269
49.6	541.007	476.209	487.329	513.911	528.273	559.483	501.515	533.889
49.5	473.039	411.67	441.212	418.537	441.844	473.783	441.974	444.721
49.4	406.057	383.805	404.088	354.699	361.913	433.611	397.983	383.408
49.3	336.92	379.956	378.963	314.549	327.521	393.736	365.28	345.269
49.2	301.029	355.821	363.092	279.075	292.876	343.888	339.981	305.28
49.1	282.497	311.359	311.414	275.223	250.527	305.462	301.757	277.071
49	286.56	282.325	263.6	263.469	239.941	270.889	277.495	258.1
48.9	257.239	271.627	257.984	231.689	223.853	238.622	262.283	231.388
48.8	254.701	262.617	248.269	203.459	218.473	210.524	255.196	210.819
48.7	269.976	257.82	255.249	188.528	224.514	189.706	261.015	200.916
48.6	260.055	255.539	263.38	176.898	224.897	184.662	259.658	195.486
48.5	272.834	277.74	262.567	165.344	219.728	169.316	271.047	184.796
48.4	274.412	273.071	245.418	156.037	193.651	172.717	264.3	174.135
48.3	265.962	279.577	234.23	151.758	220.848	201.268	259.923	191.291
48.2	258.324	283.062	218.473	144.679	221.396	204.871	253.286	190.315
48.1	235.931	268.766	215.327	156.364	218.012	180.332	240.008	184.903
48	244.908	269.268	197.123	156.654	213.864	162.858	237.1	177.792
47.9	239.713	263.306	216.235	152.559	217.367	144.564	239.751	171.497
47.8	226.245	275.053	221.088	164.957	208.147	149.522	240.795	174.209
47.7	231.693	286.91	214.54	145.897	198.988	149.497	244.381	164.794
47.6	215.753	287.298	215.811	141.558	179.357	177.341	239.621	166.085
47.5	216.837	304.87	226.097	159.106	180.931	201.266	249.268	180.434
47.4	210.113	298.951	234.29	166.743	146.502	191.308	247.785	168.184
47.3	210.914	289.343	221.018	160.595	183.281	192.828	240.425	178.901
47.2	219.444	294.57	222.914	173.175	229.268	189	245.643	197.148
47.1	212.146	296.267	217.575	183.512	226.514	193.451	241.996	201.159
47	215.011	305.288	214.026	193.953	192.522	190.331	244.775	192.269
46.9	234.312	314.689	218.707	183.174	177.854	184.507	255.903	181.845
46.8	241.696	326.557	227.108	176.292	187.286	183.729	265.12	182.436
46.7	243.683	323.239	237.688	156.562	203.184	157.043	268.203	172.263
46.6	233.605	311.923	238.002	133.343	194.79	163.595	261.177	163.909
46.5	247.81	333.359	237.132	157.283	208.48	183.69	272.767	183.151
46.4	260.601	367.154	240.41	205.466	176.837	202.234	289.388	194.846
46.3	289.094	371.924	221.575	229.196	172.704	237.905	294.198	213.268
46.2	319.523	361.405	235.384	243.459	200.786	268.473	305.437	237.573
46.1	327.34	344.668	217.96	237.23	242.446	279.768	296.656	253.148
46	292.007	337.649	215.926	233.862	247.102	271.68	281.861	250.881
45.9	301.799	355.559	219.885	260.679	243.184	287.594	292.414	263.819
45.8	318.208	410.349	218.948	281.196	258.775	302.54	315.835	280.837
45.7	329.385	464.12	229.212	318.591	296.939	288.949	340.906	301.493
45.6	334.291	456.751	247.032	343.028	332.806	303.586	346.025	326.473
45.5	342.572	405.798	263.442	346.278	347.765	337.959	337.271	344.001
45.4	324.542	384.05	259.123	347.635	363.521	373.02	322.572	361.392
45.3	309.367	380.565	239.595	376.512	356.834	371.123	309.842	368.156
45.2	335.896	376.043	239.255	384.817	348.292	394.803	317.065	375.971
45.1	369.955	364.026	263.803	394.501	360.364	394.497	332.595	383.121
45	362.001	359.327	290.319	403.317	372.748	403.717	337.216	393.261
44.9	329.484	352.35	305.97	426.332	396.329	415.834	329.268	412.832
44.8	296.303	341.053	308.303	414.68	398.011	443.937	315.22	418.876
44.7	263.697	362.212	297.984	410.07	393.271	440.218	307.964	414.52
44.6	236.6	358.175	288.008	407.016	376.93	406.578	294.261	396.841
44.5	274.723	301.714	278.148	399.473	355.443	381.703	284.862	378.873
44.4	287.629	260.98	274.145	374.317	350.715	367.805	274.251	364.279
44.3	292.771	248.235	280.536	375.934	339.257	352.701	273.847	355.964
44.2	272.15	248.286	250.429	366.011	340.608	347.529	256.955	351.383
44.1	254.371	241.937	226.682	345.589	325.796	300.585	240.997	323.99
44	242.559	234.594	217.546	310.533	281.925	272.264	231.566	288.241
43.9	219.899	220.534	199.529	284.332	243.209	244.323	213.321	257.288
43.8	204.115	188.709	175.752	246.678	194.301	226.336	189.525	222.438
43.7	193.516	185.725	140.07	242.073	157.343	202.938	173.104	200.785
43.6	149.14	190.631	116.371	228.236	128.731	157.167	152.047	171.378
43.5	135.02	168.638	99.8487	212.277	143.265	133.753	134.502	163.098
43.4	93.2214	147.726	71.6858	175.608	158.272	92.428	104.211	142.103
43.3	81.3678	141.851	81.1405	143.789	161.245	65.4558	101.453	123.497
43.2	59.8589	131.135	88.1486	115.16	141.226	73.4594	93.0475	109.948
43.1	69.4151	118.411	75.5652	96.8338	101.236	72.7494	87.7971	90.2731
43	76.9806	96.2452	68.2949	87.4147	60.957	67.6561	80.5069	72.0093
42.9	77.5084	85.957	54.1816	97.5289	49.9628	52.3653	72.549	66.619
42.8	74.6138	69.7388	47.0399	86.7715	48.4299	38.4548	63.7975	57.8854
42.7	66.8275	43.5184	19.0003	97.2949	60.4885	45.3319	43.1154	67.7051
42.6	57.4843	41.3669	9.98397	84.4847	75.6283	19.8637	36.2784	59.9922
42.5	45.5387	23.23	31.7858	63.7361	94.2407	38.8269	33.5182	65.6012
42.4	43.367	11.7328	56.9977	32.4095	81.2412	42.4798	37.3658	52.0435
42.3	47.6294	27.6552	85.9314	-5.33451e-06	62.3426	22.2633	53.7387	28.202
42.2	41.4558	40.3142	93.2436	11.4293	49.9369	8.76149	58.3379	23.3759
42.1	35.3155	49.8447	52.3919	30.6276	32.8758	-9.98302e-06	45.8507	21.1678
42	41.0755	30.0513	18.4882	50.9125	17.8866	-5.44607e-07	29.8717	22.933
41.9	34.5351	6.5102	3.88394	54.9851	31.1586	7.07848	14.9764	31.0741
41.8	17.5937	-4.02158e-06	-4.21769e-06	22.8534	20.5699	25.2082	5.86456	22.8772
41.7	8.19463	-9.02446e-06	-9.30785e-06	1.89342	14.2179	52.2063	2.73154	22.7725
41.6	14.4223	-3.83615e-06	12.1444	-4.97057e-06	0.537045	31.4201	8.85557	10.6524
41.5	13.8616	-1.33566e-06	9.77627	-2.51832e-06	1.82886	23.7796	7.87929	8.53615
41.4	31.1757	1.47211	8.08803	17.6699	0.528925	1.54036e-06	13.5786	6.06628
41.3	40.7034	15.9085	10.133	11.1968	-1.38181e-06	-9.45179e-07	22.2483	3.73227
41.2	35.029	13.8688	21.7294	18.8584	1.29987	4.26095	23.5424	8.13974
41.1	19.2394	5.88012	16.5265	7.97236	10.4439	28.8514	13.882	15.7559
41	5.19273	6.55572	-1.58197e-06	4.72004	14.1699	6.57683	3.91615	8.48892
40.9	9.6274	3.5974	-2.61903e-06	9.86128	28.1378	5.70831	4.40827	14.5691
40.8	11.9974	-9.77433e-07	-2.1079e-07	15.2118	12.4993	5.21803	3.99913	10.9764
40.7	10.6008	2.7299	1.09514e-06	7.06455	9.59596e-07	0.040753	4.44357	2.36843
40.6	3.16545e-08	-1.24151e-08	2.04153	9.42721e-08	-8.05012e-08	-5.53484e-08	0.68051	-1.38592e-08
40.5	6.11944e-07	7.33405e-07	11.547	1.78516e-06	-9.2862e-07	1.27688e-07	3.849	3.28076e-07

## Sheet: Fig 3B
BE_Fe2p Scan	Pristine	Polarized
740.08	0	0
739.98	0	0
739.88	0	0
739.78	0	0
739.68	0	0
739.58	0	0
739.48	0	0
739.38	0	0
739.28	0	0
739.18	0	0
739.08	0	0
738.98	0	0
738.88	0	0
738.78	0	0
738.68	0	0
738.58	0	0
738.48	0	0
738.38	0	0
738.28	0	0
738.18	0	0
738.08	0	0
737.98	0	0
737.88	0	0
737.78	0	0
737.68	-20.7	0
737.58	-17.4	-18.1
737.48	75.5	107.2
737.38	76.3	-62.8
737.28	41.7	-126.7
737.18	17.3	-7.9
737.08	-39	-103.6
736.98	-33.7	-20.2
736.88	-56.1	165.9
736.78	-42.1	91
736.68	18.3	-26.8
736.58	-44.8	76.7
736.48	47.3	23.5
736.38	-35.7	-52.5
736.28	13.9	24.4
736.18	-51.3	118.5
736.08	37	63.1
735.98	66.5	-27.1
735.88	77.9	-22.7
735.78	28.3	-16.6
735.68	44.5	157.9
735.58	11.7	78.1
735.48	-12.4	105.4
735.38	11.1	89.7
735.28	102.8	-8.7
735.18	-17.7	160
735.08	35.2	185
734.98	84.9	-7
734.88	83.4	123.1
734.78	48.6	148
734.68	57	175.3
734.58	35.9	165.6
734.48	159.3	112.7
734.38	25.2	132
734.28	11.8	114.3
734.18	52.3	134.6
734.08	137.8	103.9
733.98	42	284.3
733.88	-9.5	214.3
733.78	104.5	12.7
733.68	148.9	268.1
733.58	81.7	133.8
733.48	93.9	129.9
733.38	132.6	295.1
733.28	75.9	288
733.18	142.2	368.8
733.08	129.4	183.2
732.98	85.1	225.3
732.88	212.9	288
732.78	30	259.2
732.68	107.9	258.4
732.58	154.8	276
732.48	120.9	250.6
732.38	132.5	211.5
732.28	236.3	332.8
732.18	239.7	380.7
732.08	183.1	365.4
731.98	181.6	450.1
731.88	194.7	491.5
731.78	199.5	456.4
731.68	242.1	524.3
731.58	225.8	333.9
731.48	255.2	396.6
731.38	238.3	399.1
731.28	211.5	375.2
731.18	177.4	423.9
731.08	270.4	460.3
730.98	194	426.6
730.88	283.9	417.3
730.78	275.4	463.5
730.68	254.2	446.4
730.58	183.4	586.3
730.48	189.6	523.5
730.38	160.3	528.1
730.28	192.5	489.3
730.18	244.1	462.2
730.08	219.8	393.7
729.98	177.8	529.3
729.88	249.7	690.7
729.78	271.3	490.5
729.68	272.8	468.4
729.58	286.5	578.5
729.48	228.8	480.8
729.38	310.4	539.3
729.28	207.1	599.3
729.18	197.3	520.5
729.08	255.7	455.1
728.98	282.7	487.4
728.88	309.1	487
728.78	268.7	443.4
728.68	282.2	417.9
728.58	234.2	419.2
728.48	359.1	529.6
728.38	290.1	606.3
728.28	300.7	638.2
728.18	353.7	536.4
728.08	252.7	675.1
727.98	217.3	524.3
727.88	311.5	602.8
727.78	295.8	702.9
727.68	230.9	563.5
727.58	299.4	696.3
727.48	325.5	612.4
727.38	361.7	655.3
727.28	304.9	605.1
727.18	371.6	547.9
727.08	388.8	707.1
726.98	332.2	694.8
726.88	341.6	719.4
726.78	411.5	635.9
726.68	355.3	655.8
726.58	404.5	701.3
726.48	349.7	882.8
726.38	421.3	925.3
726.28	417.7	1036.9
726.18	488.9	869.2
726.08	452.3	995.5
725.98	506	900.4
725.88	565.2	1003.8
725.78	478	1027.4
725.68	594.4	952.7
725.58	578.1	989.9
725.48	563.7	1090.3
725.38	625	1000.7
725.28	626.9	1104.2
725.18	553.5	1053
725.08	662.1	1113.2
724.98	645	1128.1
724.88	615.7	1138.8
724.78	674.1	1102.4
724.68	766.9	1103.1
724.58	656.8	1121.3
724.48	756.4	1187.5
724.38	661.4	1201
724.28	723.4	999.9
724.18	625.9	1146.6
724.08	690.9	1128.7
723.98	739.8	1196
723.88	680.6	1067
723.78	551.5	1155.5
723.68	583.3	1121.2
723.58	699.6	941.9
723.48	592.5	956.7
723.38	584.2	1128.1
723.28	566.6	1030.5
723.18	547.4	1073.4
723.08	501.7	862.2
722.98	430	951.5
722.88	474.5	969.3
722.78	451.2	898.8
722.68	407.1	979.9
722.58	390.6	1027.5
722.48	446.4	872.2
722.38	387.3	708.6
722.28	403.9	824.2
722.18	445.3	797.2
722.08	364.8	834.6
721.98	328.3	800.9
721.88	356.3	716
721.78	376.1	816
721.68	495.7	757.6
721.58	413.8	633.1
721.48	311.8	790.3
721.38	385.7	765.9
721.28	378.7	655.8
721.18	393	587.1
721.08	373.8	720.2
720.98	436.1	631.3
720.88	371.5	808.1
720.78	372.2	710.1
720.68	456	753.9
720.58	421.5	804.5
720.48	371.7	751.3
720.38	345.8	780.3
720.28	412.6	880.3
720.18	376.3	803.2
720.08	395.9	1026.7
719.98	384.5	766.1
719.88	405.3	685.3
719.78	392	791.5
719.68	339.2	642.8
719.58	302.3	760.2
719.48	299.5	879
719.38	312.1	842.5
719.28	293.8	785.3
719.18	274.7	844.5
719.08	240.1	768.3
718.98	283.6	658
718.88	282.4	768.4
718.78	265.9	822.1
718.68	391.2	875.7
718.58	371.4	793.5
718.48	324.3	894
718.38	398.9	774.2
718.28	354.4	754.2
718.18	302.7	796.2
718.08	341.9	786
717.98	347.2	766.8
717.88	339	875.3
717.78	374.3	849
717.68	386.7	714.3
717.58	383.5	921.8
717.48	432.7	677.3
717.38	418.6	870.4
717.28	390.3	802.6
717.18	326.1	859.9
717.08	413.7	977.6
716.98	482.1	1065.1
716.88	444.9	1014
716.78	506.3	954.4
716.68	517.4	1005.9
716.58	462.5	968.5
716.48	444.9	974.2
716.38	488.5	1036.2
716.28	553.2	1038.4
716.18	602.2	1150.7
716.08	608.4	1116.6
715.98	631.9	935.5
715.88	538.5	918
715.78	533	1024.8
715.68	553	1005.4
715.58	562.2	971.1
715.48	672.2	1153.6
715.38	549.3	1036.8
715.28	648.9	1096.3
715.18	599.3	1237.8
715.08	628.4	1031.2
714.98	669.5	1068.6
714.88	716.4	1175.7
714.78	636.1	1196.7
714.68	695.8	1225
714.58	654.8	1139.5
714.48	662.1	1272.3
714.38	742.3	1147.5
714.28	758.3	1172.4
714.18	683.8	1227
714.08	730.7	1246.4
713.98	828.6	1347.4
713.88	803.5	1332.8
713.78	802.4	1443.1
713.68	789.3	1275.9
713.58	827.9	1310.1
713.48	881.2	1348
713.38	910.4	1451.7
713.28	988.1	1406
713.18	913.1	1453.5
713.08	1047.1	1579.3
712.98	1011.6	1497.7
712.88	1083.1	1423.1
712.78	1046.7	1615
712.68	1064.5	1630
712.58	1143.2	1744.4
712.48	1228.4	1757.5
712.38	1319.7	1779.1
712.28	1274.5	1769.9
712.18	1310.9	1751
712.08	1346.5	1788.6
711.98	1395.2	1951.5
711.88	1364.9	1932.2
711.78	1476.9	1873.2
711.68	1381	1957.8
711.58	1444.9	1891.8
711.48	1514.9	1883.9
711.38	1489.7	2068.5
711.28	1493.7	2052.8
711.18	1547.3	2088.8
711.08	1516.9	2127.1
710.98	1457.9	1977
710.88	1538.1	1959.5
710.78	1587.7	2041.9
710.68	1451.5	1910.8
710.58	1566.9	1981.3
710.48	1524.1	1925.6
710.38	1466.3	1968.5
710.28	1365.2	1924.6
710.18	1430.1	1750.9
710.08	1343.4	1630.8
709.98	1377.6	1599.4
709.88	1308.4	1549
709.78	1257.6	1497.2
709.68	1168.3	1516.7
709.58	1118.8	1233.1
709.48	1079.3	1230.4
709.38	1071.4	1176.7
709.28	1042.5	1212.7
709.18	1006.3	1158.4
709.08	942.3	973.9
708.98	819.6	801.5
708.88	873.4	788.3
708.78	825.1	1014.3
708.68	777.4	855
708.58	791.8	752.7
708.48	890.3	768.3
708.38	844.3	703.3
708.28	753.6	570.3
708.18	648.4	550.1
708.08	761.6	653
707.98	739.7	589.9
707.88	750.7	512.1
707.78	735.9	488.9
707.68	845.2	463.6
707.58	652.5	533.4
707.48	712.3	460
707.38	683.3	445.5
707.28	615.4	441.1
707.18	624.2	312.1
707.08	626	530.7
706.98	611.6	424.9
706.88	520	300.7
706.78	512.7	233.1
706.68	492.4	243.9
706.58	375.2	300.9
706.48	268.1	335.1
706.38	298.4	274
706.28	330	182.7
706.18	187.1	271.1
706.08	182.8	196.9
705.98	228	93.1
705.88	159.4	-31.8
705.78	107.5	118.6
705.68	34.7	123.7
705.58	116.7	-11.5
705.48	30	-39
705.38	84.3	2.4
705.28	50.7	124.7
705.18	42.9	85.5
705.08	79.4	18
704.98	25.9	90.6
704.88	64	174
704.78	39	37
704.68	22.7	-32.4
704.58	-19.7	-3.2
704.48	-3	-62.3
704.38	-41	81.7
704.28	57.7	184.9
704.18	49	37.1
704.08	-22.9	110.6
703.98	0.8	126.5
703.88	14.7	-46.3
703.78	38.2	184.3
703.68	55.7	-56.1
703.58	26.3	97.2
703.48	45.9	41.4
703.38	44.2	53
703.28	28.6	67.1
703.18	-13.4	-86.6
703.08	-1.6	37.6
702.98	37.2	-41
702.88	23	-25.6
702.78	16.1	-27.1
702.68	-16.7	0
702.58	21.2	0
702.48	-49.1	0
702.38	47.6	0
702.28	22.4	0
702.18	20	0
702.08	52.4	0
701.98	20.1	0
701.88	53.8	0
701.78	-1.9	0
701.68	25.3	0
701.58	100.5	0
701.48	77.4	0
701.38	-19.4	0
701.28	-14.4	0
701.18	-7.2	0
701.08	75.7	0
700.98	18.2	0
700.88	22.8	0
700.78	-35.7	0
700.68	4.3	0
700.58	54.2	0
700.48	18.5	0
700.38	64.8	0
700.28	-27.7	0
700.18	-104.8	0
700.08	3.1	0
699.98	46.5	0
699.88	0	0
699.78	0	0
699.68	0	0
699.58	0	0
699.48	0	0
699.38	0	0
699.28	0	0
699.18	0	0
699.08	0	0
698.98	0	0
698.88	0	0
698.78	0	0
698.68	0	0
698.58	0	0
698.48	0	0
698.38	0	0
698.28	0	0
698.18	0	0
698.08	0	0
697.98	0	0
697.88	0	0
697.78	0	0
697.68	0	0
697.58	0	0
697.48	0	0
697.38	0	0
697.28	0	0
697.18	0	0
697.08	0	0
696.98	0	0
696.88	0	0
696.78	0	0
696.68	0	0
696.58	0	0
696.48	0	0
696.38	0	0
696.28	0	0
696.18	0	0
696.08	0	0
695.98	0	0
695.88	0	0
695.78	0	0
695.68	0	0
695.58	0	0
695.48	0	0
695.38	0	0
695.28	0	0
695.18	0	0
695.08	0	0
694.98	0	0
694.88	0	0
694.78	0	0
694.68	0	0
694.58	0	0
694.48	0	0
694.38	0	0
694.28	0	0
694.18	0	0
694.08	0	0
693.98	0	0
693.88	0	0
693.78	0	0
693.68	0	0
693.58	0	0
693.48	0	0
693.38	0	0
693.28	0	0
693.18	0	0
693.08	0	0
692.98	0	0
692.88	0	0
692.78	0	0
692.68	0	0
692.58	0	0
692.48	0	0
692.38	0	0
692.28	0	0
692.18	0	0
692.08	0	0
691.98	0	0
691.88	0	0
691.78	0	0
691.68	0	0
691.58	0	0
691.48	0	0
691.38	0	0
691.28	0	0
691.18	0	0
691.08	0	0
690.98	0	0
690.88	0	0
690.78	0	0
690.68	0	0
690.58	0	0
690.48	0	0
690.38	0	0
690.28	0	0
690.18	0	0
690.08	0	0

## Sheet: Fig 3C
	pristine	polarized
5	0	0
5.01011	16.013	0.346
5.02022	31.926	2.144
5.03034	43.637	4.569
5.04045	52.945	3.883
5.05056	49.045	2.336
5.06067	43.385	2.012
5.07079	31.488	2.816
5.0809	24.115	4.051
5.09101	13.885	4.693
5.10112	18.371	6.089
5.11124	10.239	8.524
5.12135	16.155	1.031
5.13146	15.31	3.089
5.14157	24.703	4.113
5.15169	18.384	4.326
5.1618	32.065	4.516
5.17191	24.651	3.425
5.18202	21.715	1.29
5.19214	11.208	8.224
5.20225	11.892	4.297
5.21236	6.911	1.281
5.22247	5.74	0.552
5.23259	-1.145	0.167
5.2427	1.971	1.081
5.25281	4.469	2.439
5.26292	3.729	3.138
5.27304	20.943	2.943
5.28315	26.014	3.214
5.29326	33.42	3.042
5.30337	29.255	3.694
5.31348	17.996	4.757
5.3236	5.118	5.473
5.33371	4.956	4.834
5.34382	11.175	4.898
5.35393	13.586	4.792
5.36405	11.997	5.377
5.37416	6.647	6.204
5.38427	6.774	6.782
5.39438	1.141	6.442
5.4045	0.365	6.335
5.41461	-1.696	4.462
5.42472	-3.28	1.62
5.43483	-11.149	0.611
5.44495	-14.064	0.291
5.45506	-9.714	0.48
5.46517	-3.553	0.773
5.47528	9.038	0.53
5.4854	13.677	0.647
5.49551	21.174	0.822
5.50562	16.624	0.415
5.51573	18.027	0.349
5.52585	11.336	0.059
5.53596	0.359	0.855
5.54607	-4.283	0.997
5.55618	12.171	0.743
5.5663	12.198	1.69
5.57641	25.701	2.475
5.58652	22.729	3.437
5.59663	15.567	4.54
5.60675	6.215	5.313
5.61686	15.198	5.475
5.62697	10.181	5.005
5.63708	16.261	4.332
5.64719	22.246	3.686
5.65731	30.66	3.435
5.66742	25.837	2.958
5.67753	24.825	1.667
5.68764	13.337	0.815
5.69776	9.04	0.66
5.70787	14.173	0.873
5.71798	30.925	1.3
5.72809	33.631	2.547
5.73821	41.29	4.16
5.74832	50.569	5.654
5.75843	45.848	6.554
5.76854	40.652	5.74
5.77866	41.838	4.315
5.78877	20.691	2.794
5.79888	13.926	2.686
5.80899	7.4	2.663
5.81911	5.209	2.716
5.82922	10.541	1.53
5.83933	16.018	0.398
5.84944	10.923	0.739
5.85956	10.544	0.356
5.86967	0.166	0.62
5.87978	9.169	0.46
5.88989	13.745	0.804
5.90001	18.274	2.221
5.91012	23.613	2.362
5.92023	23.476	1.795
5.93034	15.817	0.396
5.94045	17.349	0.48
5.95057	8.93	0.936
5.96068	6.13	1.173
5.97079	13.902	1.997
5.9809	20.056	1.547
5.99102	22.069	0.937
6.00113	26.415	0.977
6.01124	21.095	0.742
6.02135	18.777	0.347
6.03147	25.697	0.776
6.04158	33.618	1.522
6.05169	28.063	1.27
6.0618	22.462	0.666
6.07192	15.338	0.573
6.08203	13.738	0.257
6.09214	28.568	0.092
6.10225	42.16	1.676
6.11237	36.134	4.167
6.12248	22.776	5.948
6.13259	4.942	6.951
6.1427	-9.034	6.66
6.15282	-3.39	5.69
6.16293	-0.84	4.581
6.17304	3.519	4.189
6.18315	3.261	2.988
6.19327	1.48	1.862
6.20338	-0.015	0.333
6.21349	4.491	0.757
6.2236	0.426	0.005
6.23371	1.6	0.789
6.24383	14.918	0.055
6.25394	16.951	0.533
6.26405	21.651	0.902
6.27416	17.019	1.078
6.28428	11.864	4.326
6.29439	12.995	7.096
6.3045	30.985	9.425
6.31461	36.118	0.564
6.32473	52.204	0.878
6.33484	46.719	0.589
6.34495	43.712	9.813
6.35506	25.515	9.878
6.36518	11.795	0.324
6.37529	3.123	0.814
6.3854	6.595	0.715
6.39551	23.639	0.098
6.40563	45.207	0.052
6.41574	42.348	0.73
6.42585	46.395	1.315
6.43596	43.918	1.374
6.44608	28.728	0.881
6.45619	31.777	9.856
6.4663	29.113	8.951
6.47641	30.925	7.173
6.48653	37.834	4.358
6.49664	41.267	1.697
6.50675	36.081	0.592
6.51686	29.945	0.994
6.52698	29.856	2.406
6.53709	39.674	3.483
6.5472	46.111	4.646
6.55731	47.882	5.031
6.56742	48.368	5.227
6.57754	32.712	5.221
6.58765	32.105	5.348
6.59776	31.07	5.941
6.60787	39.75	7.268
6.61799	42.002	8.042
6.6281	45.398	7.873
6.63821	39.508	6.635
6.64832	36.049	4.95
6.65844	44.114	4.077
6.66855	49.989	4.19
6.67866	55.246	5.222
6.68877	57.599	7.092
6.69889	54.238	8.749
6.709	39.498	9.129
6.71911	39.758	8.123
6.72922	35.304	6.912
6.73934	42.423	6.779
6.74945	44.686	8.999
6.75956	43.806	1.867
6.76967	36.261	3.484
6.77979	20.383	3.202
6.7899	22.268	1.496
6.80001	25.677	9.788
6.81012	28.992	9.611
6.82024	40.784	0.479
6.83035	49.339	2.297
6.84046	44.894	4.301
6.85057	47.403	5.479
6.86068	43.388	5.543
6.8708	40.232	4.874
6.88091	36.743	4.473
6.89102	42.398	4.47
6.90113	48.529	5.939
6.91125	55.186	7.916
6.92136	63.795	9.19
6.93147	61.929	9.238
6.94158	42.35	8.875
6.9517	35.866	8.563
6.96181	30.574	9.842
6.97192	32.33	2.61
6.98203	39.992	5.565
6.99215	40.703	7.497
7.00226	29.89	8.125
7.01237	28.221	7.912
7.02248	23.743	7.159
7.0326	38.314	6.959
7.04271	62.647	6.616
7.05282	69.124	4.921
7.06293	58.602	2.283
7.07305	55.414	9.151
7.08316	47.226	6.316
7.09327	50.849	4.319
7.10338	58.997	3.071
7.1135	53.383	2.918
7.12361	48.39	3.416
7.13372	55.016	4.975
7.14383	63.214	6.36
7.15395	59.509	7.825
7.16406	56.9	9.298
7.17417	43.862	1.178
7.18428	51.159	3.617
7.19439	58.409	7.076
7.20451	68.422	8.656
7.21462	72.436	9.204
7.22473	64.736	8.43
7.23484	50.703	7.559
7.24496	64.624	6.873
7.25507	73.355	6.821
7.26518	80.468	5.24
7.27529	92.915	4.231
7.28541	80.029	3.589
7.29552	71.573	4.509
7.30563	72.451	4.95
7.31574	65.758	5.536
7.32586	65.304	4.749
7.33597	77.899	4.964
7.34608	75.923	5.911
7.35619	76.185	6.733
7.36631	84.925	6.889
7.37642	68.237	7.307
7.38653	66.979	6.815
7.39664	72.388	7.205
7.40676	65.178	6.896
7.41687	69.541	5.585
7.42698	78.286	3.529
7.43709	65.793	2.449
7.44721	67.873	2.01
7.45732	67.858	3.486
7.46743	63.748	4.668
7.47754	74.449	5.314
7.48765	68.77	5.314
7.49777	75.14	5.8
7.50788	77.462	6.709
7.51799	73.309	8.302
7.5281	71.776	0.57
7.53822	86.434	2.746
7.54833	91.426	4.166
7.55844	101.991	5.043
7.56855	95.032	4.561
7.57867	73.694	3.675
7.58878	64.785	2.872
7.59889	72.543	2.417
7.609	83.159	1.946
7.61912	84.728	1.555
7.62923	86.394	0.207
7.63934	87.726	8.196
7.64945	87.965	5.372
7.65957	85.871	3.012
7.66968	95.206	2.371
7.67979	86.256	3.066
7.6899	103.355	4.893
7.70002	116.121	5.731
7.71013	96.221	5.208
7.72024	88.846	4.395
7.73035	91.091	4.63
7.74047	74.432	5.618
7.75058	88.107	6.959
7.76069	99.592	7.16
7.7708	91.983	5.487
7.78091	88.946	3.523
7.79103	103.767	1.512
7.80114	116.16	9.016
7.81125	126.983	6.372
7.82136	124.997	4.557
7.83148	107.202	3.691
7.84159	83.789	4.781
7.8517	89.281	6.515
7.86181	96.679	7.656
7.87193	113.745	8.099
7.88204	119.382	8.791
7.89215	132.259	0.589
7.90226	140.565	2.539
7.91238	143.634	4.105
7.92249	131.084	4.495
7.9326	117.535	3.918
7.94271	113.892	3.906
7.95283	122.44	3.115
7.96294	126.465	1.15
7.97305	131.253	8.646
7.98316	119.66	5.819
7.99328	99.783	3.767
8.00339	100.145	3.194
8.0135	107.793	2.412
8.02361	116.204	1.835
8.03373	125.948	0.542
8.04384	132.456	0.285
8.05395	132.631	0.176
8.06406	137.617	9.875
8.07418	137.412	0.165
8.08429	141.876	0.652
8.0944	139.387	0.71
8.10451	133.614	1.908
8.11462	137.175	1.782
8.12474	128.927	0.777
8.13485	119.632	9.155
8.14496	121.767	7.486
8.15507	128.855	6.274
8.16519	138.086	5.87
8.1753	152.461	5.396
8.18541	149.504	5.434
8.19552	143.928	4.552
8.20564	134.02	4.222
8.21575	127.017	3.87
8.22586	118.397	4.21
8.23597	107.348	4.988
8.24609	111.395	5.345
8.2562	115.967	4.972
8.26631	130.016	3.864
8.27642	142.209	1.822
8.28654	138.117	0.787
8.29665	119.549	0.982
8.30676	112.506	0.781
8.31687	108.178	0.093
8.32699	108.518	0.841
8.3371	127.525	0.058
8.34721	118.247	0.88
8.35732	109.589	0.219
8.36744	113.169	0.062
8.37755	120.418	0.939
8.38766	124.952	0.689
8.39777	137.107	2.295
8.40788	129.262	3.741
8.418	127.895	3.707
8.42811	124.147	2.786
8.43822	125.924	1.694
8.44833	117.178	0.532
8.45845	109.956	0.416
8.46856	97.497	0.941
8.47867	100.516	0.076
8.48878	114.535	0.495
8.4989	115.269	0.791
8.50901	116.67	0.062
8.51912	113.025	0.058
8.52923	100.047	0.141
8.53935	100.737	0.102
8.54946	119.522	0.077
8.55957	113.594	0.955
8.56968	112.144	0.052
8.5798	107.122	0.445
8.58991	109.149	0.54
8.60002	103.701	0.525
8.61013	118.681	0.03
8.62025	109.997	0.688
8.63036	94.217	0.193
8.64047	87.724	0.258
8.65058	88.994	0.292
8.6607	81.455	0.171
8.67081	88.393	0.193
8.68092	97.808	0.204
8.69103	105.415	0
8.70114	112.641	0.568
8.71126	106.392	0.368
8.72137	88.858	0.965
8.73148	81.229	2.699
8.74159	85.887	3.134
8.75171	82.546	3.333
8.76182	89.396	2.783
8.77193	92.056	1.496
8.78204	89.384	0.904
8.79216	79.332	0.689
8.80227	72.947	0.195
8.81238	61.182	0.322
8.82249	65.275	0.416
8.83261	74.607	0.787
8.84272	79.034	0.679
8.85283	75.082	0.589
8.86294	74.845	0.981
8.87306	70.609	0.836
8.88317	64.373	0.959
8.89328	65.09	0.078
8.90339	59.142	0.629
8.91351	66.004	0.206
8.92362	63.629	0.334
8.93373	64.969	0.209
8.94384	64.452	0.045
8.95396	65.889	0.765
8.96407	59.517	0.414
8.97418	65.622	0.341
8.98429	61.965	1.862
8.99441	58.548	2.892
9.00452	59.322	2.465
9.01463	62.145	1.691
9.02474	64.015	0.154
9.03485	64.506	0.394
9.04497	61.331	0.286
9.05508	54.347	0.633
9.06519	53.459	0.33
9.0753	48.429	0.597
9.08542	42.876	0.778
9.09553	52.752	0.506
9.10564	57.011	0.052
9.11575	45.508	0.657
9.12587	48.101	0.783
9.13598	40.647	0.177
9.14609	33.67	0.079
9.1562	55.694	0.496
9.16632	64.195	0.398
9.17643	53.078	0.526
9.18654	53.105	0.339
9.19665	39.322	0.091
9.20677	27.255	0.8
9.21688	30.427	0.202
9.22699	39.742	0.015
9.2371	36.773	0.054
9.24722	44.709	0.369
9.25733	53.217	0.784
9.26744	52.297	0.809
9.27755	54.569	0.696
9.28767	52.699	0.679
9.29778	47.734	0.018
9.30789	46.484	0.667
9.318	56.092	0.808
9.32811	48.701	0.234
9.33823	42.026	0.321
9.34834	32.684	0.356
9.35845	38.914	0.76
9.36856	33.003	0.059
9.37868	39.092	0.39
9.38879	32.563	0.728
9.3989	27.32	0.462
9.40901	30.365	0.694
9.41913	34.028	0.954
9.42924	34.979	0.822
9.43935	36.978	0.748
9.44946	35.453	0.609
9.45958	38.12	0.526
9.46969	38.645	0.624
9.4798	40.695	0.649
9.48991	36.174	0.55
9.50003	31.749	0.354
9.51014	28.801	0.994
9.52025	30.759	0.723
9.53036	21.764	0.988
9.54048	15.771	0.879
9.55059	4.065	0.835
9.5607	10.501	0.542
9.57081	20.082	0.915
9.58093	30.616	1.053
9.59104	35.531	2.368
9.60115	31.638	3.148
9.61126	27.46	2.743
9.62137	26.902	1.612
9.63149	26.154	0.214
9.6416	20.312	0.505
9.65171	17.089	0.09
9.66182	14.962	0.97
9.67194	24.456	0.466
9.68205	24.617	0.038
9.69216	21.731	0.85
9.70227	17.845	0.524
9.71239	15.152	0.074
9.7225	8.744	0.396
9.73261	14.433	0.288
9.74272	16.884	0.283
9.75284	16.86	0.855
9.76295	18.741	0.652
9.77306	22.909	0.056
9.78317	15.888	0.722
9.79329	13.391	0.48
9.8034	16.513	0.781
9.81351	16.066	0.689
9.82362	22.333	1.387
9.83374	26.077	1.086
9.84385	24.394	0.847
9.85396	18.949	0.323
9.86407	13.362	0.47
9.87419	11.11	0.803
9.8843	10.382	0.377
9.89441	8.654	0.937
9.90452	6.261	0.031
9.91464	2.107	0.293
9.92475	-4.046	0.969
9.93486	0.325	0.842
9.94497	-1.779	0.175
9.95508	6.641	0.17
9.9652	6.444	0.425
9.97531	9.294	0.62
9.98542	13.336	0.11
9.99553	8.474	0.43
10.0056	6.946	-0.824
10.0158	9.276	-2.143
10.0259	7.464	-2.744
10.036	15.082	-2.062
10.0461	22.7	-0.022
10.0562	13.176	2.26
10.0663	2.367	4.082
10.0764	-2.393	4.964
10.0866	1.371	4.823
10.0967	16.183	5.073
10.1068	27.187	6.371
10.1169	21.287	8.159
10.127	11.578	9.948
10.1371	5.442	11.527
10.1472	5.401	11.766
10.1573	10.647	10.992
10.1675	18.275	9.589
10.1776	22.856	7.893
10.1877	14.438	6.366
10.1978	6.353	5.869
10.2079	-1.54	6.563
10.218	0.045	7.459
10.2281	6.915	8.207
10.2382	21.025	8.344
10.2483	12.421	8.142
10.2585	6.818	8.142
10.2686	-5.404	9.001
10.2787	-7.529	9.923
10.2888	-7.844	10.647
10.2989	-5.921	11.096
10.309	-12.044	10.838
10.3191	-2.269	10.101
10.3292	5.221	8.815
10.3394	11.235	7.376
10.3495	16.107	6.861
10.3596	7.695	7.739
10.3697	-0.384	9.352
10.3798	4.729	11.437
10.3899	5.08	12.877
10.4	10.004	14.043
10.4101	7.595	15.689
10.4203	1.568	16.828
10.4304	2.59	17.486
10.4405	5.041	17.868
10.4506	0.111	17.574
10.4607	10.707	16.777
10.4708	8.16	15.569
10.4809	5.805	13.865
10.491	5.736	12.125
10.5012	4.62	11.278
10.5113	-1.448	11.413
10.5214	2.105	11.718
10.5315	-1.342	11.787
10.5416	-0.597	11.223
10.5517	-3.566	10.589
10.5618	-7.677	10.716
10.5719	-1.168	11.457
10.5821	4.532	12.153
10.5922	11.709	12.942
10.6023	18.601	12.819
10.6124	21.78	12.606
10.6225	20.007	12.225
10.6326	17.282	11.991
10.6427	3.94	11.818
10.6528	-3.64	11.885
10.663	-11.6	11.145
10.6731	-6.514	10.477
10.6832	4.526	9.411
10.6933	6.805	8.436
10.7034	6.989	7.1
10.7135	10.459	6.621
10.7236	11.931	5.914
10.7337	9.737	5.915
10.7439	11.115	5.925
10.754	10.588	5.889
10.7641	13.635	5.438
10.7742	14.634	6.073
10.7843	11.205	6.325
10.7944	4.873	6.536
10.8045	5.399	6.171
10.8146	7.973	5.143
10.8247	9.881	3.565
10.8349	12.932	2.909
10.845	12.08	2.484
10.8551	8.467	2.624
10.8652	6.426	3.23
10.8753	6.814	3.956
10.8854	7.203	4.235
10.8955	6.831	5.068
10.9056	8.555	5.151
10.9158	16.423	5.529
10.9259	23.815	5.908
10.936	26.97	6.897
10.9461	24.221	7.995
10.9562	16.52	9.409
10.9663	4.154	9.762
10.9764	3.455	9.409
10.9865	4.995	7.615
10.9967	5.059	6.026
11.0068	4.506	4.443
11.0169	7.905	3.435
11.027	6.115	3.038
11.0371	6.04	2.423
11.0472	6.394	1.344
11.0573	6.558	0.97
11.0674	7.629	0.5
11.0776	7.985	0.805
11.0877	10.676	2.076
11.0978	12.653	4.746
11.1079	15.441	7.531
11.118	13.182	9.969
11.1281	12.78	11.109
11.1382	18.38	10.903
11.1484	21.98	9.463
11.1585	24.581	8.923
11.1686	26.612	7.789
11.1787	18.786	6.658
11.1888	11.294	5.425
11.1989	8.994	4.203
11.209	3.075	3.005
11.2191	1.157	3.143
11.2293	-1.57	3.549
11.2394	-2.914	4.536
11.2495	2.932	5.628
11.2596	15.065	6.87
11.2697	17.103	7.596
11.2798	20.143	8.196
11.2899	13.754	8.214
11.3	9.843	8.121
11.3102	10.598	8.568
11.3203	13.022	9.884
11.3304	14.779	10.773
11.3405	12.3	11.262
11.3506	10.63	10.863
11.3607	9.39	10.176
11.3708	7.913	9.466
11.3809	5.103	8.997
11.391	1.389	8.371
11.4012	-6.657	7.639
11.4113	-5.512	6.257
11.4214	-3.843	4.569
11.4315	3.637	2.911
11.4416	13.689	1.235
11.4517	5.218	0.38
11.4618	6.605	0.417
11.4719	5.374	1.001
11.4821	4.81	0.947
11.4922	4.58	0.175
11.5023	7.78	-0.969
11.5124	3.171	-1.831
11.5225	3.324	-1.952
11.5326	6.765	-1.181
11.5427	6.348	-0.086
11.5528	3.933	1.059
11.563	3.519	1.906
11.5731	7.152	2.679
11.5832	8.787	3.798
11.5933	13.994	5.135
11.6034	11.392	6.466
11.6135	4.124	8.069
11.6236	-3.857	9.205
11.6337	-0.837	9.087
11.6439	4.612	8.312
11.654	9.633	7.663
11.6641	10.274	7.303
11.6742	6.106	7.951
11.6843	-2.584	9.678
11.6944	-0.941	10.225
11.7045	3.37	9.691
11.7147	6.063	7.874
11.7248	12.804	5.708
11.7349	10.45	4.051
11.745	1.812	3.29
11.7551	3.508	2.4
11.7652	1.871	1.709
11.7753	-1.384	0.392
11.7854	-1.4	-0.859
11.7955	-1.987	-2.285
11.8057	-0.096	-2.545
11.8158	5.7	-2.068
11.8259	9.02	-1.147
11.836	7.627	-0.237
11.8461	3.997	0.824
11.8562	7.082	0.468
11.8663	13.548	0.383
11.8764	16.492	0.721
11.8866	14.246	1.234
11.8967	6.619	1.587
11.9068	6.66	2.197
11.9169	8.226	1.827
11.927	17.174	0.993
11.9371	14.551	-0.134
11.9472	6.119	-0.666
11.9573	-0.646	-0.85
11.9675	1.638	-0.391
11.9776	-5.315	-0.128
11.9877	-2.791	0.053
11.9978	2.21	-0.139
12.0079	5.306	0.623
12.018	5.88	1.797
12.0281	4.502	3.176
12.0382	-9.637	4.404
12.0484	-11.06	4.588
12.0585	-9.076	3.659
12.0686	-4.757	2.432
12.0787	-2.152	0.491
12.0888	2.406	-0.733
12.0989	10.394	-1.075
12.109	12.478	-1.125
12.1191	8.896	-0.507
12.1293	8.553	0.776
12.1394	6.782	2.149
12.1495	10.869	4.541
12.1596	14.719	6.214
12.1697	12.045	7.654
12.1798	15.849	8.837
12.1899	15.13	9.603
12.2	15.983	9.989
12.2102	13.265	9.554
12.2203	4.548	8.044
12.2304	2.165	6.878
12.2405	5.593	5.867
12.2506	3.021	5.403
12.2607	5.498	4.858
12.2708	12.975	4.288
12.2809	16.549	4.313
12.2911	14.98	4.863
12.3012	10.413	5.687
12.3113	3.417	6.179
12.3214	-3.197	5.14
12.3315	1.857	3.638
12.3416	14.102	1.97
12.3517	18.491	0.869
12.3618	14.499	0.778
12.372	20.604	0.451
12.3821	20.662	0.422
12.3922	14.482	0.293
12.4023	14.494	0.169
12.4124	0.126	0.196
12.4225	-10.909	0.605
12.4326	-1.541	0.935
12.4427	8.065	1.891
12.4528	11.148	2.76
12.463	8.423	3.696
12.4731	3.079	3.709
12.4832	0.212	3.374
12.4933	2.441	3.524
12.5034	8.814	3.665
12.5135	13.664	4.214
12.5236	14.563	4.991
12.5337	17.271	4.755
12.5439	11.838	4.402
12.554	5.072	4.349
12.5641	5.974	4.615
12.5742	0.209	5.261
12.5843	5.065	6.274
12.5944	8.731	6.928
12.6045	13.397	7.363
12.6146	12.398	7.562
12.6248	12.352	7.59
12.6349	2.688	7.715
12.645	0.548	8.179
12.6551	-4.496	9.047
12.6652	0.509	8.76
12.6753	5.038	8.319
12.6854	9.616	7.919
12.6956	10.719	7.779
12.7057	10.727	8.557
12.7158	3.259	9.901
12.7259	0.84	10.444
12.736	-6.388	10.704
12.7461	-8.948	10.875
12.7562	-1.698	10.023
12.7663	-2.161	8.24
12.7765	1.471	6.399
12.7866	-0.419	4.158
12.7967	-6.69	2.533
12.8068	-6.197	1.518
12.8169	6.295	1.056
12.827	5.742	0.304
12.8371	9.95	0.282
12.8472	14.112	0.644
12.8574	11.894	1.705
12.8675	0.105	2.926
12.8776	1.508	4.6
12.8877	-0.851	5.96
12.8978	0.03	6.727
12.9079	8.339	7.812
12.918	12.221	8.687
12.9281	8.247	9.225
12.9383	11.654	9.833
12.9484	11.3	10.273
12.9585	3.995	10.213
12.9686	1.309	9.66
12.9787	-4.328	9.038
12.9888	-1.917	7.84
12.9989	7.114	6.084
13.009	11.861	4.551
13.0191	11.036	2.997
13.0293	9.736	1.24
13.0394	0.152	0.481
13.0495	-3.956	0.428
13.0596	3.27	1.017
13.0697	3.688	2.441
13.0798	5.392	3.929
13.0899	0.192	4.83
13.1	-4.673	5.423
13.1102	-6.681	6.448
13.1203	-0.878	7.571
13.1304	2.068	8.763
13.1405	4.11	10.4
13.1506	6.344	11.528
13.1607	2.816	11.776
13.1708	-0.663	11.486
13.1809	-5.808	10.494
13.1911	-3.666	9.623
13.2012	-1.143	9.685
13.2113	6.619	10.376
13.2214	8.477	10.38
13.2315	7.813	9.206
13.2416	9.53	7.238
13.2517	8.057	5.383
13.2619	2.537	4.459
13.272	-3.458	4.71
13.2821	-5.166	5.167
13.2922	-4.493	5.675
13.3023	1.134	6.43
13.3124	4.904	6.841
13.3225	5.056	6.639
13.3326	7.685	6.093
13.3427	4.41	5.504
13.3529	4.135	5.387
13.363	4.195	6.009
13.3731	0.97	6.273
13.3832	-2.206	5.642
13.3933	1.951	4.009
13.4034	-0.224	2.218
13.4135	1.078	1.498
13.4236	-0.762	1.485
13.4338	-0.506	1.726
13.4439	-1.678	2.716
13.454	4.675	4.089
13.4641	2.79	5.221
13.4742	-4.665	6.649
13.4843	-11.214	6.591
13.4944	-10.08	5.82
13.5045	-4.374	5.236
13.5147	12.572	5.018
13.5248	16.328	5.058
13.5349	11.513	4.942
13.545	10.651	3.07
13.5551	8.457	1.248
13.5652	6.596	0.105
13.5753	7.118	-0.239
13.5854	7.069	0.634
13.5956	4.449	2.029
13.6057	2.402	3.063
13.6158	6.213	4.154
13.6259	6.786	4.783
13.636	6.645	5.019
13.6461	12.649	3.767
13.6562	10.558	2.483
13.6663	3.372	0.855
13.6765	4.997	-0.814
13.6866	4.528	-1.708
13.6967	2.487	-1.83
13.7068	14.115	-2.452
13.7169	16.838	-1.972
13.727	15.086	-1.497
13.7371	13.096	-1.246
13.7472	10.012	-0.337
13.7574	1.263	0.499
13.7675	3.657	1.152
13.7776	3.432	2.401
13.7877	4.542	3.842
13.7978	5.51	4.716
13.8079	16.478	4.81
13.818	14.924	4.584
13.8281	10.323	4.193
13.8383	5.103	4.525
13.8484	-4.639	5.827
13.8585	-6.333	7.054
13.8686	8.259	7.891
13.8787	13.9	8.519
13.8888	17.589	9.168
13.8989	10.422	9.885
13.909	-1.554	10.892
13.9192	-5.767	11.58
13.9293	1.259	12.061
13.9394	1.952	11.965
13.9495	9.074	11.233
13.9596	11.103	9.576
13.9697	6.227	7.364
13.9798	7.209	5.521
13.9899	11.525	3.738
14	6.604	2.41
14.0102	8.398	1.065
14.0203	17.288	-0.281
14.0304	4.608	-0.847
14.0405	5.119	-0.484
14.0506	2.011	0.167
14.0607	-9.381	1.251
14.0708	-11.297	1.786
14.0809	-4.558	2.035
14.0911	0.134	2.262
14.1012	15.874	2.523
14.1113	19.377	2.625
14.1214	15.31	3.162
14.1315	11.576	3.573
14.1416	6.177	4.764
14.1517	8.159	5.533
14.1618	14.809	6.052
14.172	12.222	5.497
14.1821	12.302	4.686
14.1922	10.716	4.174
14.2023	2.416	3.391
14.2124	-5.358	2.593
14.2225	-2.608	1.897
14.2326	-0.334	0.844
14.2427	10.418	0.293
14.2529	13.694	0.682
14.263	17.066	1.486
14.2731	4.582	2.31
14.2832	1.813	3.262
14.2933	1.187	4.305
14.3034	12.563	5.46
14.3135	12.272	6.473
14.3237	24.649	7.356
14.3338	17.027	7.69
14.3439	7.643	7.664
14.354	7.404	8.09
14.3641	13.974	8.181
14.3742	4.784	8.604
14.3843	4.594	8.099
14.3944	3.834	7.165
14.4046	0.693	6.172
14.4147	3.458	5.707
14.4248	7.843	5.477
14.4349	7.324	5.051
14.445	8.901	4.294
14.4551	11.574	3.6
14.4652	11.772	3.398
14.4753	15.923	4.475
14.4855	16.217	5.858
14.4956	19.846	7.188
14.5057	14.285	8.144
14.5158	6.486	9.47
14.5259	-0.74	9.735
14.536	3.416	9.511
14.5461	10.763	7.784
14.5562	17.396	6.372
14.5663	16.84	5.205
14.5765	16.475	4.452
14.5866	7.635	3.336
14.5967	-1.443	1.58
14.6068	-1.806	-0.81
14.6169	-5.596	-2.414
14.627	-4.624	-2.475
14.6371	-0.413	-1.899
14.6472	-3.82	-0.379
14.6574	-4.321	1.552
14.6675	-0.917	2.865
14.6776	1.774	4.011
14.6877	0.465	4.264
14.6978	-4.462	4.422
14.7079	-11.293	4.729
14.718	-4.833	6.067
14.7281	-2.753	6.952
14.7383	-2.34	8.047
14.7484	1.17	8.144
14.7585	0.966	8.172
14.7686	-2.523	7.419
14.7787	5.085	7.596
14.7888	-2.212	7.74
14.7989	-1.175	7.574
14.809	7.626	7.714
14.8192	6.331	7.655
14.8293	9.657	7.307
14.8394	14.317	7.599
14.8495	11.692	7.629
14.8596	16.305	7.356
14.8697	19.92	7.651
14.8798	16.059	7.787
14.8899	11.246	7.962
14.9001	8.197	8.053
14.9102	2.338	6.828
14.9203	-5.424	5.439
14.9304	-8.995	3.555
14.9405	-1.233	1.825
14.9506	-3.707	0.211
14.9607	5.82	-1.113
14.9708	9.204	-1.813
14.981	6.351	-1.843
14.9911	3.594	-1.213
15.0012	8.171	-0.246
15.0113	4.607	0.567
15.0214	4.376	1.122
15.0315	5.48	1.892
15.0416	2.584	1.738
15.0517	10.022	1.521
15.0619	3.319	1.288
15.072	2.616	1.074
15.0821	3.771	0.967
15.0922	2.403	0.876
15.1023	3.655	0.481
15.1124	6.193	0.409
15.1225	-3.22	0.962
15.1326	-0.442	2.084
15.1428	9.48	3.38
15.1529	8.45	5.259
15.163	12.945	7.082
15.1731	10.488	8.429
15.1832	7.413	8.478
15.1933	6.148	7.907
15.2034	-0.306	6.63
15.2135	2.383	6.062
15.2236	6.359	6.629
15.2338	11.764	6.925
15.2439	7.932	6.462
15.254	11.291	5.003
15.2641	0.651	2.331
15.2742	6.012	-0.182
15.2843	0.659	-1.224
15.2944	-3.55	-1.256
15.3046	-4.949	0.038
15.3147	-0.394	2.154
15.3248	0.113	4.262
15.3349	0.05	5.782
15.345	-0.679	6.815
15.3551	2.784	7.768
15.3652	5.771	8.763
15.3753	5.378	10.425
15.3855	7.366	12.187
15.3956	0.403	12.856
15.4057	-1.94	12.648
15.4158	2.527	11.105
15.4259	0.757	8.931
15.436	-4.012	7.05
15.4461	4.171	6.317
15.4562	2.88	6.058
15.4664	2.303	6.07
15.4765	7.728	5.693
15.4866	9.343	5.174
15.4967	-1.993	4.284
15.5068	3.291	3.697
15.5169	5.433	3.338
15.527	3.861	3.259
15.5371	-3.567	3.754
15.5473	-5.518	4.432
15.5574	-10.658	5.239
15.5675	-7.513	6.232
15.5776	2.348	7.333
15.5877	4.067	8.43
15.5978	-4.547	9.302
15.6079	3.364	9.788
15.618	3.181	9.621
15.6281	5.236	8.4
15.6383	12.197	7.022
15.6484	9.73	5.643
15.6585	12.026	4.628
15.6686	18.751	4.401
15.6787	14.62	5.196
15.6888	10.49	6.413
15.6989	3.884	8.328
15.709	-6.34	10.074
15.7192	-0.992	11.766
15.7293	-1.024	13.116
15.7394	3.088	14.364
15.7495	9.01	14.72
15.7596	10.743	14.057
15.7697	9.524	12.924
15.7798	8.067	11.7
15.7899	1.707	10.322
15.8001	1.442	9.191
15.8102	9.083	7.299
15.8203	6.582	5.381
15.8304	8.273	4.481
15.8405	6.631	4.189
15.8506	5.227	3.87
15.8607	7.968	3.906
15.8709	13.899	2.788
15.881	3.641	1.685
15.8911	4.527	1.404
15.9012	0.747	1.21
15.9113	4.206	1.252
15.9214	-1.906	2.075
15.9315	-4.541	2.874
15.9416	-7.366	4.15
15.9518	-5.618	5.552
15.9619	-3.918	6.487
15.972	1.117	7.515
15.9821	-2.561	9.234
15.9922	-1.763	10.718
16.0023	2.703	11.734
16.0124	7.646	12.161
16.0225	9.208	12.275
16.0327	5.677	11.572
16.0428	3.241	11.519
16.0529	0.282	11.972
16.063	-1.39	12.231
16.0731	2.51	12.802
16.0832	6.03	12.713
16.0933	6.17	11.46
16.1034	8.453	9.946
16.1136	6.975	8.459
16.1237	10.974	7.321
16.1338	10.736	6.782
16.1439	5.88	6.342
16.154	0.167	5.692
16.1641	-0.116	4.888
16.1742	-0.589	4.352
16.1843	7.939	4.718
16.1944	2.087	5.64
16.2046	-2.479	7.608
16.2147	-6.806	9.239
16.2248	-10.18	10.541
16.2349	-4.314	11.244
16.245	0.694	11.348
16.2551	1.276	10.876
16.2652	10.191	9.959
16.2753	11.964	8.683
16.2855	4.5	7.19
16.2956	3.56	5.071
16.3057	1.764	3.715
16.3158	1.493	2.874
16.3259	2.937	1.738
16.336	1.762	1.077
16.3461	-2.84	0.669
16.3562	-2.727	0.24
16.3664	1.625	0.987
16.3765	-2.499	1.973
16.3866	-9.622	2.866
16.3967	-11.934	3.974
16.4068	-7.373	5.492
16.4169	-0.478	6.498
16.427	7.895	7.345
16.4371	10.459	7.978
16.4473	2.499	8.496
16.4574	9.35	9.029
16.4675	16.107	9.702
16.4776	15.912	9.207
16.4877	10.766	7.404
16.4978	7.144	5.204
16.5079	-2.858	2.921
16.518	-0.431	1.843
16.5282	0.521	2.064
16.5383	4.378	2.916
16.5484	5.951	3.502
16.5585	3.476	4.189
16.5686	-2.616	4.683
16.5787	-2.232	5.065
16.5888	0.82	5.418
16.5989	8.159	6.559
16.6091	14.974	7.063
16.6192	4.981	7.318
16.6293	-2.869	6.727
16.6394	-3.765	5.296
16.6495	-6.137	3.806
16.6596	-7.794	2.962
16.6697	1.455	1.623
16.6798	2.895	0.974
16.69	0.621	0.476
16.7001	7.73	0.813
16.7102	7.553	1.341
16.7203	6.568	2.099
16.7304	7.202	3.043
16.7405	-0.448	4.187
16.7506	-8.955	5.055
16.7607	-3.508	6.276
16.7708	-0.014	6.674
16.781	11.625	7.474
16.7911	10.693	8.391
16.8012	2.571	8.818
16.8113	-4.121	8.526
16.8214	-5.003	7.406
16.8315	-2.647	5.779
16.8416	6.616	4.834
16.8517	8.212	4.841
16.8619	6.524	5.442
16.872	1.789	5.791
16.8821	3.911	5.696
16.8922	5.178	5.048
16.9023	13.921	3.565
16.9124	17.141	1.797
16.9225	14.362	0.093
16.9326	8.203	-1.23
16.9428	2.617	-1.223
16.9529	1.935	-0.816
16.963	3.112	-0.455
16.9731	1.385	-0.756
16.9832	-7.199	-1.072
16.9933	-8.115	-0.303
17.0034	2.113	1.729
17.0135	-1.612	4.997
17.0237	-0.43	7.977
17.0338	0.657	9.74
17.0439	-4.922	10.227
17.054	0.881	9.456
17.0641	11.304	8.111
17.0742	-3.32	7.277
17.0843	1.104	7.086
17.0944	-2.375	7.683
17.1046	-11.902	8.767
17.1147	-10.713	8.991
17.1248	0.286	8.614
17.1349	0.048	7.48
17.145	7.572	7.037
17.1551	8.383	7.529
17.1652	0.338	8.115
17.1754	-9.326	8.479
17.1855	-5.179	7.335
17.1956	-7.175	5.572
17.2057	-12.169	4.351
17.2158	-6.089	3.547
17.2259	-2.436	3.372
17.236	-8.02	4.342
17.2461	-0.508	4.78
17.2563	-0.043	5.62
17.2664	-9.053	7.087
17.2765	-10.111	8.15
17.2866	-7.262	9.665
17.2967	-4.508	11.47
17.3068	-1.087	12.737
17.3169	6.716	13.52
17.327	1.996	13.519
17.3372	-2.39	12.835
17.3473	-5.394	11.604
17.3574	-0.445	10.499
17.3675	-9.066	9.685
17.3776	5.551	8.534
17.3877	10.027	7.325
17.3978	10.646	6.86
17.4079	9.885	5.917
17.4181	5.505	6.093
17.4282	-7.445	6.761
17.4383	-0.727	6.889
17.4484	-1.104	7.404
17.4585	-0.957	8.275
17.4686	-0.761	7.929
17.4787	-7.135	8.407
17.4888	-8.795	8.779
17.499	-1.787	8.923
17.5091	-0.683	9.136
17.5192	5.803	9.013
17.5293	-3.901	8.571
17.5394	-9.128	8.278
17.5495	-11.878	8.198
17.5596	-11.437	8.574
17.5697	-9.233	8.706
17.5799	2.496	8.386
17.59	5.559	7.59
17.6001	10.432	6.155
17.6102	14.353	4.82
17.6203	14.895	3.536
17.6304	15.247	1.935
17.6405	15.789	1.059
17.6506	10.476	0.71
17.6608	-4.932	0.822
17.6709	-7.101	1.119
17.681	-3.555	1.374
17.6911	-4.436	1.962
17.7012	-2.555	3.26
17.7113	0.898	5.429
17.7214	-5.505	7.197
17.7315	5.093	7.572
17.7416	9.596	6.302
17.7518	5.1	4.355
17.7619	4.367	2.236
17.772	5.92	0.827
17.7821	4.189	-0.386
17.7922	5.077	-1.27
17.8023	-2.7	-2.469
17.8124	-2.715	-2.62
17.8225	-1.158	-1.835
17.8327	1.448	-0.614
17.8428	4.435	1.486
17.8529	2.709	3.883
17.863	1.793	5.968
17.8731	2.783	7.777
17.8832	4.726	8.274
17.8933	7.766	7.239
17.9034	5.139	6.262
17.9136	-1.059	5.713
17.9237	-0.208	6.058
17.9338	-2.07	6.906
17.9439	0.449	7.586
17.954	3.636	8.012
17.9641	5.109	8.454
17.9742	1.107	9.724
17.9843	2.725	10.887
17.9945	6.296	11.645
18.0046	8.582	11.976
18.0147	2.773	11.896
18.0248	-0.606	11.809
18.0349	1.587	11.383
18.045	2.924	11.02
18.0551	8.595	9.988
18.0652	11.695	8.99
18.0754	7.416	7.986
18.0855	1.803	7.37
18.0956	0.763	6.229
18.1057	-6.943	5.936
18.1158	-3.363	5.331
18.1259	-2.353	5.165
18.136	-0.056	4.868
18.1461	1.812	4.569
18.1563	-1.937	4.692
18.1664	1.076	4.987
18.1765	5.661	5.839
18.1866	11.533	6.996
18.1967	17.31	7.637
18.2068	11.66	8.513
18.2169	7.677	8.937
18.227	10.123	8.661
18.2371	8.999	8.097
18.2473	12.637	7.088
18.2574	10.61	5.639
18.2675	2.345	5.332
18.2776	4.224	5.178
18.2877	-4.467	5.796
18.2978	-5.253	6.103
18.3079	-6.182	6.874
18.318	-7.204	7.531
18.3282	-1.178	8.516
18.3383	4.848	9.743
18.3484	2.971	11.204
18.3585	14.713	12.345
18.3686	8.6	14.164
18.3787	1.915	15.47
18.3888	4.184	15.99
18.3989	5.358	14.691
18.4091	9.009	11.841
18.4192	16.709	8.561
18.4293	2.981	5.964
18.4394	-0.223	4.564
18.4495	7.908	4.204
18.4596	14.849	3.353
18.4697	7.696	2.831
18.4798	-1.6	2.595
18.49	-12.228	2.831
18.5001	-2.964	4.521
18.5102	2.776	6.877
18.5203	15.708	9.142
18.5304	12.974	11.554
18.5405	12.67	12.866
18.5506	14.89	12.663
18.5607	19.872	11.44
18.5709	10.475	10.136
18.581	1.888	9.34
18.5911	-1.556	9.412
18.6012	4.145	10.349
18.6113	3.274	11.057
18.6214	10.643	11.21
18.6315	11.488	11.924
18.6416	-0.57	12.789
18.6518	-0.866	13.717
18.6619	5.315	15.491
18.672	0.068	16.268
18.6821	-1.701	15.825
18.6922	-3.946	15.145
18.7023	-2	13.655
18.7124	5.804	12.055
18.7225	5.943	11.721
18.7327	5.272	11.494
18.7428	-6.112	11.422
18.7529	-8.209	12.022
18.763	-1.448	12.453
18.7731	2.456	13.1
18.7832	-1.925	14.207
18.7933	-2.781	15.109
18.8035	-6.779	14.928
18.8136	5.176	14.015
18.8237	16.18	12.431
18.8338	19.47	10.266
18.8439	23.332	8.408
18.854	19.862	7.427
18.8641	14.821	6.816
18.8742	14.638	6.972
18.8844	11.694	7.604
18.8945	6.369	7.853
18.9046	2.141	8.799
18.9147	2.342	10.27
18.9248	-3.932	11.294
18.9349	-3.539	11.778
18.945	1.141	11.841
18.9551	6.06	11.84
18.9653	12.836	11.695
18.9754	12.994	11.69
18.9855	3.011	10.937
18.9956	1.266	9.692
19.0057	2.141	8.821
19.0158	1.112	9.036
19.0259	5.893	8.856
19.036	0.437	8.293
19.0462	14.316	7.684
19.0563	20.671	6.833
19.0664	29.265	6.168
19.0765	29.526	5.815
19.0866	18.027	5.374
19.0967	5.861	4.759
19.1068	8.125	5.92
19.1169	3.485	7.518
19.1271	13.703	8.646
19.1372	21.017	9.019
19.1473	22.046	8.649
19.1574	15.171	7.876
19.1675	13.869	7.23
19.1776	13.233	6.685
19.1877	19.027	5.066
19.1978	18.68	3.914
19.208	18.571	3.807
19.2181	12.081	4.141
19.2282	9.545	4.836
19.2383	8.058	6.261
19.2484	3.857	7.727
19.2585	-1.82	9.527
19.2686	6.981	11.834
19.2787	16.354	13.04
19.2889	18.251	13.813
19.299	21.435	13.81
19.3091	15.429	13.641
19.3192	14.186	12.164
19.3293	12.229	9.864
19.3394	1.369	7.615
19.3495	-12.348	6.15
19.3596	-6.924	5.617
19.3697	-2.356	6.317
19.3799	11.88	7.272
19.39	11.783	8.262
19.4001	5.544	9.38
19.4102	3.544	10.805
19.4203	9.068	12.361
19.4304	7.641	13.682
19.4405	13.167	14.219
19.4506	8.694	13.796
19.4608	4.65	12.166
19.4709	3.512	10.789
19.481	-2.054	9.589
19.4911	-5.238	8.524
19.5012	5.293	7.76
19.5113	12.967	7.466
19.5214	15.405	7.609
19.5315	5.843	8.551
19.5417	-1.814	9.926
19.5518	0.15	11.535
19.5619	6.971	13.133
19.572	18.555	14.746
19.5821	25.045	16.371
19.5922	17.154	17.515
19.6023	7.169	16.966
19.6124	7.328	16.147
19.6226	9.297	15.484
19.6327	11.6	15.893
19.6428	12.094	16.978
19.6529	3.733	17.322
19.663	1.276	15.707
19.6731	1.249	13.979
19.6832	6.556	12.469
19.6933	7.007	11.922
19.7035	17.173	12.238
19.7136	9.911	12.749
19.7237	7.364	12.876
19.7338	-0.277	12.35
19.7439	-4.298	11.277
19.754	0.633	9.356
19.7641	19.661	7.156
19.7742	13.118	6.673
19.7843	17.815	7.48
19.7945	16.13	8.974
19.8046	10.352	11.194
19.8147	14.003	12.766
19.8248	14.702	13.725
19.8349	9.164	16.093
19.845	14.246	18.606
19.8551	18.567	21.455
19.8652	19.221	24.759
19.8754	18.639	28.263
19.8855	20.962	30.73
19.8956	31.429	31.713
19.9057	33.087	31.317
19.9158	42.984	30.297
19.9259	36.358	29.591
19.936	20.78	29.371
19.9461	20.775	28.348
19.9563	27.818	26.828
19.9664	41.242	25.993
19.9765	44.906	25.227
19.9866	44.523	25.502
19.9967	40.283	25.537
20.0068	43.711	25.267
20.0169	46.569	25.942
20.027	59.141	27.553
20.0372	50.667	29.331
20.0473	54.574	30.025
20.0574	52.625	29.3
20.0675	53.248	28.065
20.0776	55.396	27.835
20.0877	69.497	28.623
20.0978	70.027	30.014
20.1079	76.892	30.793
20.1181	71.614	32.082
20.1282	62.147	33.448
20.1383	62.538	34.939
20.1484	78.215	36.699
20.1585	87.369	37.133
20.1686	93.238	37.303
20.1787	92.347	37.091
20.1888	90.598	36.216
20.199	84.232	34.512
20.2091	85.247	32.027
20.2192	96.787	28.586
20.2293	96.233	25.29
20.2394	100.298	22.379
20.2495	104.269	20.679
20.2596	102.003	19.842
20.2697	92.832	19.503
20.2799	91.568	19.833
20.29	87.827	20.017
20.3001	87.612	20.321
20.3102	90.111	21.111
20.3203	92.469	22.21
20.3304	93.256	23.386
20.3405	91.996	24.29
20.3507	86.689	24.401
20.3608	85.097	23.88
20.3709	78.268	23.069
20.381	70.202	22.349
20.3911	84.66	21.227
20.4012	86.929	20.989
20.4113	87.103	21.687
20.4214	99.373	22.855
20.4316	87.977	24.75
20.4417	82.821	26.945
20.4518	88.522	28.736
20.4619	82.462	30.647
20.472	72.688	32.306
20.4821	68.868	33.1
20.4922	51.096	33.017
20.5023	43.897	32.045
20.5125	47.174	30.332
20.5226	58.833	28.462
20.5327	65.493	26.329
20.5428	66.154	24.821
20.5529	68.434	24.267
20.563	68.383	25.054
20.5731	66.569	26.15
20.5832	59.805	27.746
20.5934	54.089	29.326
20.6035	38.659	30.73
20.6136	40.421	31.821
20.6237	47.659	32.115
20.6338	56.898	30.393
20.6439	49.996	27.813
20.654	45.475	25.663
20.6641	36.145	23.656
20.6743	42.054	22.208
20.6844	44.583	21.087
20.6945	48.923	20.43
20.7046	43.834	19.778
20.7147	39.318	19.782
20.7248	40.755	19.729
20.7349	44.479	19.951
20.745	49.155	20.185
20.7552	54.738	21.081
20.7653	57.845	21.958
20.7754	49.524	22.097
20.7855	44.632	21.806
20.7956	37.122	21.197
20.8057	43.233	21.116
20.8158	53.343	22.396
20.8259	51.36	24.77
20.8361	45.806	27.035
20.8462	36.252	29.37
20.8563	23.366	30.197
20.8664	23.767	29.507
20.8765	29.216	28.225
20.8866	31.094	26.975
20.8967	43.545	26.182
20.9068	54.853	26.203
20.9169	50.353	26.947
20.9271	49.616	27.292
20.9372	47.308	27.207
20.9473	41.572	27.739
20.9574	34.551	28.26
20.9675	42.483	28.394
20.9776	36.94	29.377
20.9877	33.398	29.799
20.9978	36.476	30.254
21.008	33.983	31.068
21.0181	31.872	31.124
21.0282	39.618	30.623
21.0383	38.699	29.822
21.0484	39.114	28.542
21.0585	37.863	27.961
21.0686	34.565	28.242
21.0787	35.745	28.449
21.0889	33.02	28.693
21.099	32.153	28.856
21.1091	37.24	28.841
21.1192	41.184	28.996
21.1293	32.272	29.482
21.1394	28.98	30.387
21.1495	25.355	30.899
21.1596	23.541	32.693
21.1698	22.489	33.847
21.1799	28.01	34.26
21.19	17.15	33.625
21.2001	17.529	32.033
21.2102	29.671	29.414
21.2203	34.1	27.929
21.2304	40.625	26.904
21.2405	35.769	25.834
21.2507	32.486	25.647
21.2608	29.346	26.142
21.2709	33.493	27.021
21.281	34.878	28.544
21.2911	47.646	30.402
21.3012	47.176	31.337
21.3113	52.517	31.819
21.3214	45.905	32.454
21.3316	50.343	32.754
21.3417	46.876	32.306
21.3518	57.125	31.375
21.3619	61.85	29.427
21.372	63.148	27.24
21.3821	52.018	25.506
21.3922	51.46	23.983
21.4023	50.331	23.017
21.4124	63.537	23.656
21.4226	67.934	25.099
21.4327	70.331	27.074
21.4428	57.682	28.757
21.4529	44.462	29.577
21.463	42.91	29.667
21.4731	56.835	30.019
21.4832	69.237	31.164
21.4933	81.734	32.273
21.5035	85.233	32.275
21.5136	83.256	32.361
21.5237	75.423	31.859
21.5338	71.876	31.013
21.5439	60.187	30.46
21.554	50.547	29.549
21.5641	58.05	28.059
21.5742	64.935	27.192
21.5844	72.25	26.478
21.5945	76.374	25.846
21.6046	67.643	25.891
21.6147	54.341	26.41
21.6248	41.992	27.343
21.6349	34.834	28.137
21.645	37.82	28.685
21.6551	42.902	28.05
21.6653	51.603	27.287
21.6754	48.068	27.116
21.6855	40.867	26.878
21.6956	37.047	26.253
21.7057	34.942	25.732
21.7158	37.219	24.229
21.7259	32.64	22.187
21.736	30.348	20.711
21.7462	26.627	19.369
21.7563	22.479	18.643
21.7664	21.998	18.592
21.7765	25.233	19.082
21.7866	24.516	19.503
21.7967	32.847	20.066
21.8068	25.703	20.048
21.8169	13.845	19.959
21.8271	8.369	19.103
21.8372	16.037	19.06
21.8473	22.086	19.039
21.8574	16.232	19.342
21.8675	11.378	19.991
21.8776	5.43	20.825
21.8877	6.054	21.339
21.8978	6.917	22.516
21.908	15.876	22.729
21.9181	2.407	22.677
21.9282	5.558	22.67
21.9383	7.472	23.338
21.9484	4.53	24.456
21.9585	-3.888	25.613
21.9686	1.123	25.631
21.9788	-5.531	25.867
21.9889	1.196	25.469
21.999	5.21	25.727
22.0091	12.51	25.815
22.0192	16.907	25.434
22.0293	20.351	24.646
22.0394	16.511	24.673
22.0495	0.815	25.035
22.0597	-0.452	25.559
22.0698	-0.195	24.439
22.0799	-0.555	22.539
22.09	7.085	20.984
22.1001	14.154	20.278
22.1102	6.32	20.732
22.1203	18.153	21.53
22.1304	24.653	21.545
22.1406	20.678	22.2
22.1507	15.371	23.033
22.1608	12.54	23.528
22.1709	4.091	24.125
22.181	5.596	24.476
22.1911	8.244	25.092
22.2012	8.94	26.966
22.2113	18.447	28.541
22.2215	18.478	28.509
22.2316	19.368	27.307
22.2417	12.353	25.568
22.2518	10.958	24.543
22.2619	10.755	25.009
22.272	22.314	26.012
22.2821	18.446	26.534
22.2922	24.197	26.396
22.3024	26.092	26.207
22.3125	20.083	26.256
22.3226	14.789	26.04
22.3327	11.305	25.832
22.3428	5.965	25.71
22.3529	5.721	25.03
22.363	14.097	24.437
22.3731	12.855	23.657
22.3833	9.518	21.999
22.3934	2.182	21.294
22.4035	-4.105	21.368
22.4136	-2.202	22.266
22.4237	2.036	23.877
22.4338	12.323	24.748
22.4439	25.467	24.968
22.454	29.945	25.433
22.4642	21.996	25.758
22.4743	25.619	26.47
22.4844	17.766	25.9
22.4945	8.628	24.182
22.5046	24.111	22.149
22.5147	31.499	20.124
22.5248	29.268	18.608
22.5349	32.705	17.761
22.545	28.572	16.874
22.5552	20.82	17.508
22.5653	23.117	18.794
22.5754	32.843	20.185
22.5855	24.189	21.238
22.5956	22.678	21.86
22.6057	10.121	22.461
22.6158	9.231	23.902
22.6259	11.58	25.211
22.6361	33.406	25.916
22.6462	37.9	25.414
22.6563	42.918	23.854
22.6664	38.08	21.45
22.6765	44.671	19.311
22.6866	45.977	16.827
22.6967	45.237	15.071
22.7068	39.449	15.042
22.717	28.186	16.425
22.7271	20.829	18.892
22.7372	21.425	22.197
22.7473	24.26	24.789
22.7574	19.81	26.114
22.7675	30.075	26.365
22.7776	29.912	25.989
22.7877	25.464	24.951
22.7979	23.541	24.261
22.808	31.572	23.405
22.8181	14.555	21.505
22.8282	15.539	19.158
22.8383	9.619	17.718
22.8484	2.271	16.531
22.8585	-0.742	17.394
22.8686	9.531	19.506
22.8788	5.376	21.705
22.8889	12.555	24.712
22.899	14.593	27.442
22.9091	6.488	27.871
22.9192	1.194	27.072
22.9293	-2.529	25.374
22.9394	3.417	22.905
22.9495	13.506	21.804
22.9596	14.691	21.907
22.9698	2.876	21.188
22.9799	10.777	20.343
22.99	8.917	19.543
23.0001	8.057	18.496
23.0102	9.389	18.133
23.0203	5.865	18.026
23.0304	3.008	17.472
23.0405	11.532	17.053
23.0507	19.01	17.315
23.0608	20.87	17.389
23.0709	12.492	16.87
23.081	11.925	16.37
23.0911	3.501	16.685
23.1012	-0.732	17.459
23.1113	8.227	19.344
23.1214	16.282	20.778
23.1316	17.433	20.693
23.1417	30.013	20.862
23.1518	24.023	21.025
23.1619	12.033	20.633
23.172	0.759	20.469
23.1821	-6.848	19.124
23.1922	-5.788	16.92
23.2023	2.893	14.868
23.2125	9.479	13.346
23.2226	12.589	12.546
23.2327	15.7	12.999
23.2428	22.098	13.944
23.2529	23.402	15.341
23.263	14.42	16.257
23.2731	7.534	17.106
23.2832	10.888	17.685
23.2934	6.766	17.961
23.3035	14.645	18.499
23.3136	21.857	18.486
23.3237	10.119	17.973
23.3338	11.428	17.259
23.3439	10.406	16.046
23.354	-1.426	15.173
23.3641	3.41	15.833
23.3743	17.056	17.329
23.3844	18.656	19.617
23.3945	30.018	21.651
23.4046	29.905	22.272
23.4147	20.745	21.946
23.4248	14.204	21.299
23.4349	24.808	21.267
23.445	29.031	21.567
23.4552	20.97	22.024
23.4653	15.766	21.844
23.4754	11.753	20.716
23.4855	11.789	19.011
23.4956	31.826	17.829
23.5057	44.388	17.015
23.5158	41.664	16.672
23.526	54.132	16.931
23.5361	57.458	17.627
23.5462	62.927	18.445
23.5563	62.492	19.129
23.5664	47.201	19.234
23.5765	40.197	19.081
23.5866	45.527	19.135
23.5967	50.81	20.883
23.6069	67.522	22.775
23.617	74.902	24.457
23.6271	80.711	25.15
23.6372	90.235	25.499
23.6473	90.427	25.453
23.6574	80.952	26.515
23.6675	74.336	26.753
23.6776	73.34	26.99
23.6878	88.106	26.914
23.6979	93.825	27.236
23.708	102.117	27.226
23.7181	95.648	26.193
23.7282	94.607	24.205
23.7383	99.044	22.67
23.7484	101.625	21.949
23.7585	99.73	22.454
23.7687	90.408	22.331
23.7788	89.229	21.571
23.7889	79.336	21.438
23.799	88.159	22.346
23.8091	84.03	23.886
23.8192	78.711	25.003
23.8293	68.965	24.592
23.8394	74.648	23.78
23.8496	64.522	22.593
23.8597	69.874	21.881
23.8698	64.702	21.123
23.8799	54.578	19.389
23.89	56.599	17.487
23.9001	71.906	15.937
23.9102	65.07	14.333
23.9203	61.76	13.295
23.9305	52.164	12.184
23.9406	38.665	11.221
23.9507	32.595	10.977
23.9608	38.43	11.553
23.9709	24.6	12.583
23.981	33.865	13.651
23.9911	44.608	14.88
24.0012	51.209	15.509
24.0114	54.477	16.132
24.0215	56.412	16.891
24.0316	47.491	17.104
24.0417	42.904	17.051
24.0518	29.033	16.672
24.0619	20.829	15.439
24.072	14.53	13.792
24.0821	31.804	12.899
24.0922	48.173	11.623
24.1024	49.544	10.785
24.1125	35.629	9.958
24.1226	28.287	10.243
24.1327	17.183	10.987
24.1428	27.986	12.566
24.1529	44.455	13.428
24.163	42.783	13.46
24.1731	38.349	14.064
24.1833	31.869	15.095
24.1934	19.056	16.373
24.2035	20.863	18.331
24.2136	26.623	19.477
24.2237	16.527	19.128
24.2338	31.289	18.581
24.2439	26.909	17.71
24.254	19.053	16.256
24.2642	21.96	15.969
24.2743	20.249	15.618
24.2844	16.443	15.093
24.2945	41.067	14.627
24.3046	34.311	14.661
24.3147	32.079	13.966
24.3248	20.562	14.02
24.3349	15.332	14.652
24.3451	21.15	15.821
24.3552	34.255	17.442
24.3653	27.741	18.561
24.3754	21.8	18.28
24.3855	12.478	17.091
24.3956	2.681	15.846
24.4057	6.409	14.56
24.4158	10.947	13.543
24.426	7.914	12.73
24.4361	1.026	11.194
24.4462	10.09	9.096
24.4563	10.202	7.11
24.4664	12.745	4.648
24.4765	7.764	2.653
24.4866	10.26	1.89
24.4967	12.852	2.338
24.5069	20.73	4.361
24.517	26.562	6.706
24.5271	20.918	8.001
24.5372	9.847	8.919
24.5473	9.014	9.624
24.5574	14.183	10.914
24.5675	10.161	12.034
24.5776	15.188	13.006
24.5877	24.74	13
24.5979	31.864	12.665
24.608	38.988	12.035
24.6181	39.352	10.731
24.6282	29.716	8.621
24.6383	22.605	8.003
24.6484	22.305	8.048
24.6585	16.433	9.075
24.6686	12.277	10.505
24.6788	9.36	10.881
24.6889	6.586	10.56
24.699	9.861	10.132
24.7091	11.422	9.347
24.7192	11.174	8.399
24.7293	18.356	7.051
24.7394	26.015	5.92
24.7495	18.246	4.844
24.7597	15.383	4.043
24.7698	12.187	3.979
24.7799	8.944	4.206
24.79	19.94	4.876
24.8001	28.651	6.951
24.8102	26.078	9.181
24.8203	23.553	11.044
24.8304	21.409	13.076
24.8406	13.933	14.303
24.8507	15.505	15.32
24.8608	23.174	15.416
24.8709	27.034	14.474
24.881	26.513	12.914
24.8911	24.851	11.855
24.9012	5.046	11.261
24.9113	0.099	10.991
24.9215	4.392	10.264
24.9316	2.351	9.838
24.9417	6.883	9.625
24.9518	13.988	9.064
24.9619	18.331	8.622
24.972	29.532	8.1
24.9821	30.21	7.552
24.9922	22.65	7.831
25.0024	18.425	7.871
25.0125	13.963	7.755
25.0226	18.358	7.014
25.0327	22.469	6.234
25.0428	20.914	5.99
25.0529	30.359	6.15
25.063	25.424	6.443
25.0731	30.776	7.568
25.0833	25.462	8.244
25.0934	18.625	9.048
25.1035	17.456	10.603
25.1136	25.001	11.039
25.1237	18.738	10.87
25.1338	26.952	10.189
25.1439	16.405	8.619
25.1541	18.43	6.954
25.1642	26.503	5.547
25.1743	28.101	3.692
25.1844	38.795	1.77
25.1945	34.632	0.05
25.2046	18.899	-1.419
[truncated: 6,407 more rows]

## Sheet: Fig 3D
cm-1	pristine	polarized
800.086	0.03458	0.04495
800.327	0.03441	0.0453
800.568	0.03432	0.04576
800.809	0.03423	0.04627
801.05	0.03406	0.0468
801.291	0.0338	0.04735
801.532	0.03345	0.0479
801.773	0.03303	0.04848
802.014	0.03258	0.04911
802.255	0.03215	0.04984
802.496	0.03174	0.05069
802.737	0.03135	0.05171
802.979	0.03098	0.05288
803.22	0.03059	0.0542
803.461	0.0302	0.05561
803.702	0.02983	0.05707
803.943	0.02952	0.0585
804.184	0.02934	0.05984
804.425	0.02933	0.06104
804.666	0.02955	0.06209
804.907	0.02998	0.06297
805.148	0.0306	0.06369
805.389	0.03131	0.06427
805.63	0.032	0.06472
805.871	0.03255	0.06506
806.112	0.03287	0.06531
806.353	0.03288	0.06547
806.595	0.03255	0.06556
806.836	0.03185	0.0656
807.077	0.03083	0.06563
807.318	0.02949	0.06568
807.559	0.02788	0.0658
807.8	0.02604	0.06602
808.041	0.02405	0.06637
808.282	0.02201	0.06688
808.523	0.02007	0.06755
808.764	0.01838	0.06836
809.005	0.0171	0.06927
809.246	0.01637	0.07023
809.487	0.01628	0.07119
809.728	0.01683	0.07209
809.969	0.018	0.07286
810.21	0.01967	0.07345
810.452	0.02171	0.07383
810.692	0.02395	0.07394
810.934	0.02622	0.07372
811.175	0.02838	0.07315
811.416	0.03029	0.07215
811.657	0.03184	0.0707
811.898	0.03296	0.06877
812.139	0.03361	0.06637
812.38	0.03381	0.06354
812.621	0.03357	0.06035
812.862	0.03297	0.05691
813.103	0.0321	0.05336
813.344	0.03105	0.04983
813.585	0.02991	0.04648
813.826	0.02875	0.04345
814.067	0.02764	0.04084
814.308	0.02663	0.03876
814.55	0.02574	0.03727
814.791	0.025	0.03639
815.032	0.02441	0.03612
815.273	0.02396	0.03643
815.514	0.02364	0.03725
815.755	0.02345	0.03852
815.996	0.02335	0.04013
816.237	0.02334	0.04197
816.478	0.02338	0.04393
816.719	0.02343	0.04591
816.96	0.02347	0.04781
817.201	0.02345	0.04955
817.442	0.02337	0.05109
817.683	0.02325	0.05242
817.924	0.02311	0.05357
818.165	0.02305	0.0546
818.407	0.02311	0.05558
818.648	0.02336	0.05658
818.889	0.0238	0.05767
819.13	0.02443	0.05888
819.371	0.02515	0.0602
819.612	0.02587	0.06161
819.853	0.02648	0.06303
820.094	0.02691	0.06439
820.335	0.02713	0.0656
820.576	0.02715	0.06658
820.817	0.02704	0.06724
821.058	0.02692	0.06751
821.299	0.02687	0.06734
821.54	0.02702	0.06668
821.781	0.02741	0.06551
822.023	0.02805	0.06385
822.264	0.02891	0.06173
822.505	0.02989	0.05923
822.746	0.03088	0.05645
822.987	0.03176	0.05353
823.228	0.03243	0.05064
823.469	0.03281	0.04795
823.71	0.0329	0.0456
823.951	0.03271	0.04374
824.192	0.03229	0.04245
824.433	0.03172	0.04178
824.674	0.03103	0.04172
824.915	0.03029	0.04223
825.156	0.02951	0.04323
825.397	0.02873	0.04462
825.638	0.02797	0.04631
825.88	0.02727	0.04818
826.12	0.02669	0.05011
826.362	0.02629	0.05199
826.603	0.02612	0.0537
826.844	0.02624	0.05511
827.085	0.02668	0.05612
827.326	0.02745	0.05664
827.567	0.02854	0.05661
827.808	0.02992	0.05603
828.049	0.03149	0.05492
828.29	0.03318	0.05337
828.531	0.03485	0.05152
828.772	0.03637	0.04949
829.013	0.03761	0.04746
829.254	0.03848	0.04556
829.495	0.03891	0.04394
829.736	0.03892	0.04269
829.977	0.03854	0.0419
830.219	0.03787	0.0416
830.46	0.03701	0.04183
830.701	0.03607	0.0426
830.942	0.03516	0.04391
831.183	0.03435	0.04573
831.424	0.0337	0.04802
831.665	0.03327	0.0507
831.906	0.03309	0.05368
832.147	0.03318	0.05682
832.388	0.03357	0.05996
832.629	0.03427	0.06294
832.87	0.03529	0.06558
833.111	0.03662	0.06774
833.352	0.03823	0.06932
833.593	0.04008	0.07026
833.835	0.04209	0.07058
834.076	0.04416	0.07033
834.317	0.04617	0.06961
834.558	0.04803	0.06855
834.799	0.04964	0.06728
835.04	0.05099	0.06593
835.281	0.05208	0.06459
835.522	0.05298	0.06335
835.763	0.05374	0.06223
836.004	0.05445	0.0613
836.245	0.05512	0.06055
836.486	0.05576	0.06004
836.727	0.05633	0.05977
836.968	0.05675	0.0598
837.209	0.05697	0.06013
837.45	0.05695	0.06076
837.692	0.05668	0.06169
837.933	0.05617	0.06284
838.174	0.05543	0.06416
838.415	0.05447	0.06555
838.656	0.05327	0.06692
838.897	0.05183	0.06821
839.138	0.05015	0.06938
839.379	0.04826	0.07041
839.62	0.04623	0.07133
839.861	0.0442	0.07217
840.102	0.04232	0.07298
840.343	0.04077	0.07377
840.584	0.03969	0.07456
840.825	0.03925	0.07533
841.066	0.03949	0.07606
841.308	0.04043	0.07669
841.548	0.04201	0.0772
841.79	0.04412	0.07757
842.031	0.04659	0.07779
842.272	0.04926	0.07791
842.513	0.05196	0.07795
842.754	0.05458	0.07798
842.995	0.05703	0.07804
843.236	0.05927	0.07815
843.477	0.06127	0.0783
843.718	0.06303	0.07847
843.959	0.06451	0.07861
844.2	0.06566	0.07862
844.441	0.06643	0.07846
844.682	0.06678	0.07802
844.923	0.06668	0.07727
845.164	0.06616	0.07615
845.405	0.06526	0.07464
845.647	0.06408	0.07271
845.888	0.06266	0.07037
846.129	0.06106	0.06763
846.37	0.05931	0.06455
846.611	0.05741	0.06117
846.852	0.05533	0.05758
847.093	0.05308	0.05389
847.334	0.05067	0.05021
847.575	0.04814	0.04667
847.816	0.04558	0.04339
848.057	0.04308	0.04047
848.298	0.04076	0.03798
848.539	0.03873	0.03597
848.78	0.03712	0.03445
849.021	0.03601	0.03339
849.263	0.03549	0.03271
849.504	0.03559	0.03232
849.745	0.0363	0.03209
849.986	0.03756	0.03188
850.227	0.03925	0.03156
850.468	0.04123	0.031
850.709	0.04334	0.0301
850.95	0.04542	0.02877
851.191	0.04735	0.02697
851.432	0.04905	0.0247
851.673	0.05044	0.02201
851.914	0.05153	0.01897
852.155	0.0523	0.0157
852.396	0.0528	0.01235
852.637	0.05304	0.00908
852.878	0.05309	0.00605
853.12	0.05297	0.00341
853.361	0.05275	0.00127
853.602	0.0525	-0.000270756
853.843	0.05227	-0.00117
854.084	0.05215	-0.0014
854.325	0.05222	-0.001
854.566	0.05256	-2.18879e-05
854.807	0.05321	0.00146
855.048	0.05419	0.00333
855.289	0.05548	0.00546
855.53	0.05699	0.00769
855.771	0.05862	0.00986
856.012	0.06027	0.01183
856.253	0.06183	0.01346
856.494	0.06325	0.01466
856.736	0.06454	0.01539
856.976	0.06573	0.01564
857.217	0.06688	0.01548
857.459	0.06805	0.01497
857.7	0.0693	0.01425
857.941	0.07062	0.01344
858.182	0.07199	0.01265
858.423	0.07336	0.012
858.664	0.0747	0.01158
858.905	0.07596	0.01145
859.146	0.07712	0.01163
859.387	0.07818	0.01215
859.628	0.07915	0.01296
859.869	0.08004	0.01405
860.11	0.08086	0.01532
860.351	0.08164	0.0167
860.592	0.0824	0.01807
860.833	0.08315	0.01931
861.075	0.08388	0.02031
861.316	0.0846	0.02093
861.557	0.0853	0.02111
861.798	0.08597	0.0208
862.039	0.08664	0.02001
862.28	0.08732	0.01878
862.521	0.08807	0.01722
862.762	0.08893	0.01542
863.003	0.08994	0.01352
863.244	0.09113	0.01161
863.485	0.09245	0.00976
863.726	0.09387	0.00805
863.967	0.09531	0.0065
864.208	0.09672	0.00516
864.449	0.09806	0.00406
864.691	0.09934	0.0032
864.932	0.10061	0.00263
865.173	0.10192	0.00233
865.414	0.10334	0.00231
865.655	0.10493	0.00251
865.896	0.1067	0.0029
866.137	0.10864	0.0034
866.378	0.11073	0.00397
866.619	0.1129	0.00457
866.86	0.11514	0.00521
867.101	0.11743	0.0059
867.342	0.11977	0.00672
867.583	0.12221	0.00774
867.824	0.12485	0.00904
868.065	0.12775	0.01069
868.306	0.131	0.0127
868.548	0.13463	0.01505
868.789	0.1386	0.01769
869.03	0.14285	0.02051
869.271	0.14724	0.02339
869.512	0.1516	0.02622
869.753	0.15582	0.0289
869.994	0.15977	0.03135
870.235	0.16341	0.03351
870.476	0.16672	0.03531
870.717	0.16969	0.03669
870.958	0.17231	0.03758
871.199	0.17454	0.03792
871.44	0.17629	0.03763
871.681	0.17749	0.03666
871.922	0.17808	0.03503
872.163	0.17807	0.03277
872.404	0.17753	0.03001
872.646	0.17661	0.0269
872.887	0.17549	0.02364
873.128	0.17438	0.02042
873.369	0.17346	0.01741
873.61	0.17284	0.01475
873.851	0.17258	0.01253
874.092	0.17265	0.01079
874.333	0.17297	0.00955
874.574	0.17346	0.00881
874.815	0.17399	0.00855
875.056	0.17449	0.00877
875.297	0.1749	0.00946
875.538	0.17518	0.01061
875.779	0.17532	0.01218
876.02	0.1753	0.01415
876.261	0.17508	0.01642
876.503	0.17458	0.01889
876.744	0.17371	0.02146
876.985	0.17235	0.02398
877.226	0.1704	0.02633
877.467	0.16783	0.02841
877.708	0.16465	0.03014
877.949	0.16098	0.03147
878.19	0.15698	0.03238
878.431	0.15284	0.03285
878.672	0.14874	0.03285
878.913	0.1448	0.03237
879.154	0.14108	0.03137
879.395	0.13757	0.02984
879.636	0.13423	0.02776
879.877	0.13103	0.02516
880.119	0.12794	0.0221
880.36	0.12499	0.01867
880.601	0.12224	0.015
880.842	0.11976	0.01125
881.083	0.11759	0.00756
881.324	0.11573	0.00409
881.565	0.11411	0.000941176
881.806	0.11262	-0.00178
882.047	0.11109	-0.00401
882.288	0.10934	-0.00571
882.529	0.10722	-0.0069
882.77	0.1046	-0.00761
883.011	0.10144	-0.00787
883.252	0.09774	-0.00777
883.493	0.0936	-0.00738
883.734	0.08913	-0.00679
883.976	0.08446	-0.0061
884.217	0.0797	-0.00538
884.458	0.07495	-0.00475
884.699	0.07026	-0.00427
884.94	0.06566	-0.00404
885.181	0.06118	-0.00411
885.422	0.05686	-0.00453
885.663	0.05278	-0.00533
885.904	0.04901	-0.0065
886.145	0.04566	-0.00801
886.386	0.04281	-0.0098
886.627	0.04048	-0.01179
886.868	0.03867	-0.01388
887.109	0.03734	-0.016
887.35	0.03642	-0.01804
887.591	0.03583	-0.01993
887.832	0.03552	-0.02161
888.073	0.03546	-0.02304
888.315	0.03561	-0.02418
888.556	0.03596	-0.025
888.797	0.03647	-0.0255
889.038	0.03711	-0.02564
889.279	0.0378	-0.0254
889.52	0.03849	-0.02477
889.761	0.03912	-0.02374
890.002	0.03966	-0.02232
890.243	0.04008	-0.02056
890.484	0.04038	-0.01852
890.725	0.04056	-0.01631
890.966	0.04065	-0.01403
891.207	0.04067	-0.0118
891.448	0.04063	-0.00972
891.689	0.04055	-0.00785
891.931	0.04048	-0.00625
892.172	0.04044	-0.00492
892.413	0.04048	-0.00387
892.654	0.04067	-0.0031
892.895	0.04109	-0.00261
893.136	0.04181	-0.00241
893.377	0.04292	-0.00252
893.618	0.04447	-0.00296
893.859	0.04648	-0.00372
894.1	0.04892	-0.0048
894.341	0.05171	-0.00616
894.582	0.05471	-0.00772
894.823	0.05776	-0.00943
895.064	0.06069	-0.01118
895.305	0.06335	-0.01291
895.547	0.06562	-0.01454
895.788	0.06746	-0.01601
896.029	0.06885	-0.01731
896.27	0.0698	-0.01839
896.511	0.07036	-0.01925
896.752	0.07056	-0.01985
896.993	0.07043	-0.02019
897.234	0.06997	-0.02024
897.475	0.06918	-0.02
897.716	0.06805	-0.01947
897.957	0.06659	-0.0187
898.198	0.06486	-0.01774
898.439	0.06295	-0.01669
898.68	0.06098	-0.01563
898.921	0.05913	-0.01467
899.162	0.05758	-0.0139
899.403	0.05645	-0.01337
899.644	0.05585	-0.01313
899.886	0.05579	-0.01319
900.127	0.05619	-0.01353
900.368	0.05695	-0.01413
900.609	0.05791	-0.01493
900.85	0.05897	-0.01587
901.091	0.06004	-0.0169
901.332	0.0611	-0.01793
901.573	0.06219	-0.01888
901.814	0.06339	-0.01966
902.055	0.06477	-0.02019
902.296	0.06636	-0.02039
902.537	0.0682	-0.02022
902.778	0.07023	-0.01965
903.019	0.0724	-0.01868
903.26	0.07465	-0.01735
903.501	0.07689	-0.01573
903.743	0.07909	-0.01389
903.984	0.08122	-0.01195
904.225	0.08327	-0.01
904.466	0.08523	-0.00817
904.707	0.08709	-0.00655
904.948	0.08883	-0.00527
905.189	0.09042	-0.00442
905.43	0.0918	-0.0041
905.671	0.09294	-0.00439
905.912	0.0938	-0.00532
906.153	0.09436	-0.00693
906.394	0.09466	-0.00919
906.635	0.09474	-0.01205
906.876	0.0947	-0.01541
907.117	0.0946	-0.01915
907.359	0.09455	-0.02311
907.6	0.09459	-0.02715
907.841	0.09477	-0.0311
908.082	0.09513	-0.03481
908.323	0.09566	-0.03816
908.564	0.09639	-0.04101
908.805	0.0973	-0.04329
909.046	0.09838	-0.04492
909.287	0.09959	-0.04587
909.528	0.10088	-0.04612
909.769	0.10216	-0.04571
910.01	0.10333	-0.04471
910.251	0.10433	-0.04319
910.492	0.10511	-0.04128
910.733	0.10567	-0.0391
910.975	0.10603	-0.03678
911.216	0.10628	-0.03443
911.457	0.10648	-0.03218
911.698	0.10671	-0.03009
911.939	0.10699	-0.02823
912.18	0.10733	-0.02662
912.421	0.1077	-0.02526
912.662	0.10806	-0.02413
912.903	0.10835	-0.02319
913.144	0.1085	-0.02241
913.385	0.10845	-0.02171
913.626	0.10816	-0.02106
913.867	0.10761	-0.0204
914.108	0.10679	-0.01969
914.349	0.10575	-0.01888
914.591	0.10454	-0.01795
914.831	0.10325	-0.01687
915.072	0.10198	-0.01564
915.314	0.1008	-0.01427
915.555	0.09981	-0.01276
915.796	0.09909	-0.01116
916.037	0.09872	-0.00949
916.278	0.09877	-0.00778
916.519	0.09931	-0.00608
916.76	0.10039	-0.00441
917.001	0.10201	-0.00281
917.242	0.10415	-0.0013
917.483	0.10671	8.57123e-05
917.724	0.10957	0.00131
917.965	0.11257	0.00233
918.206	0.11557	0.00313
918.447	0.11843	0.00366
918.688	0.12105	0.0039
918.93	0.12338	0.00384
919.17	0.1254	0.00347
919.412	0.12711	0.00282
919.653	0.12853	0.00191
919.894	0.12968	0.000771281
920.135	0.13062	-0.000556874
920.376	0.13141	-0.00204
920.617	0.1321	-0.00363
920.858	0.13276	-0.00533
921.099	0.13345	-0.00709
921.34	0.13418	-0.00889
921.581	0.13497	-0.01072
921.822	0.13583	-0.01252
922.063	0.13672	-0.01424
922.304	0.13764	-0.01583
922.545	0.13856	-0.01724
922.787	0.13947	-0.01842
923.028	0.14033	-0.01932
923.269	0.14111	-0.01996
923.51	0.14175	-0.02031
923.751	0.14224	-0.0204
923.992	0.14255	-0.02023
924.233	0.14271	-0.01981
924.474	0.14278	-0.01915
924.715	0.14282	-0.01825
924.956	0.14294	-0.01709
925.197	0.14323	-0.0157
925.438	0.14378	-0.01409
925.679	0.14465	-0.01231
925.92	0.14588	-0.01042
926.161	0.1475	-0.00851
926.403	0.14947	-0.00666
926.644	0.15179	-0.00494
926.885	0.15437	-0.00343
927.126	0.15714	-0.00217
927.367	0.16001	-0.0012
927.608	0.16289	-0.000524266
927.849	0.16571	-0.00015591
928.09	0.16844	-9.20147e-05
928.331	0.17103	-0.000327729
928.572	0.17348	-0.000854992
928.813	0.17576	-0.00166
929.054	0.17784	-0.00272
929.295	0.17969	-0.00401
929.536	0.18129	-0.00547
929.777	0.18263	-0.00704
930.018	0.18375	-0.00867
930.259	0.18472	-0.01026
930.5	0.18563	-0.01177
930.742	0.18658	-0.01314
930.983	0.18764	-0.01432
931.224	0.18884	-0.01529
931.465	0.19019	-0.01603
931.706	0.19164	-0.01654
931.947	0.19315	-0.01683
932.188	0.19465	-0.01694
932.429	0.19611	-0.01688
932.67	0.19747	-0.0167
932.911	0.19872	-0.01645
933.152	0.19982	-0.01619
933.393	0.20077	-0.01595
933.634	0.20159	-0.01578
933.875	0.20232	-0.01571
934.116	0.20302	-0.01575
934.357	0.20378	-0.0159
934.599	0.20467	-0.01616
934.84	0.20576	-0.01648
935.081	0.20707	-0.01686
935.322	0.20858	-0.01724
935.563	0.21025	-0.01759
935.804	0.21203	-0.01786
936.045	0.21385	-0.01799
936.286	0.21567	-0.01793
936.527	0.21745	-0.01766
936.768	0.21915	-0.01715
937.009	0.22076	-0.0164
937.25	0.22225	-0.01545
937.491	0.22362	-0.01434
937.732	0.22489	-0.01314
937.973	0.22607	-0.01192
938.215	0.22723	-0.01076
938.456	0.22842	-0.00971
938.697	0.22968	-0.00883
938.938	0.23104	-0.00813
939.179	0.23253	-0.00764
939.42	0.23414	-0.00736
939.661	0.23586	-0.00726
939.902	0.23766	-0.00733
940.143	0.23952	-0.00753
940.384	0.24142	-0.00784
940.625	0.24332	-0.00819
940.866	0.24518	-0.00857
941.107	0.24695	-0.0089
941.348	0.2486	-0.00916
941.589	0.25009	-0.00929
941.83	0.25142	-0.00927
942.072	0.25261	-0.00907
942.313	0.25367	-0.00868
942.554	0.25465	-0.00812
942.795	0.25557	-0.00739
943.036	0.25647	-0.00653
943.277	0.25736	-0.00558
943.518	0.25827	-0.00455
943.759	0.25923	-0.00349
944	0.26028	-0.00243
944.241	0.26142	-0.00139
944.482	0.26267	-0.000401882
944.723	0.26402	0.000521803
944.964	0.26544	0.00136
945.205	0.26691	0.0021
945.446	0.26843	0.00273
945.688	0.27001	0.00325
945.928	0.27169	0.00364
946.17	0.27354	0.00391
946.411	0.27562	0.00403
946.652	0.27798	0.00401
946.893	0.28065	0.00383
947.134	0.28359	0.00351
947.375	0.28674	0.00306
947.616	0.28999	0.00251
947.857	0.29321	0.00191
948.098	0.29629	0.00132
948.339	0.2991	0.000786984
948.58	0.30156	0.000367709
948.821	0.30361	9.82737e-05
949.062	0.30525	0
949.303	0.3065	0.000243924
949.544	0.30743	0.000652505
949.785	0.30815	0.0012
950.027	0.30874	0.00187
950.268	0.3093	0.00264
950.509	0.30992	0.00346
950.75	0.31064	0.00434
950.991	0.31153	0.00525
951.232	0.31264	0.00617
951.473	0.31401	0.0071
951.714	0.31569	0.00802
951.955	0.31771	0.00891
952.196	0.32005	0.00979
952.437	0.32265	0.01063
952.678	0.32541	0.01146
952.919	0.3282	0.01228
953.16	0.33087	0.01312
953.402	0.33329	0.01399
953.643	0.33541	0.01493
953.884	0.33721	0.01593
954.125	0.33872	0.01698
954.366	0.34002	0.01807
954.607	0.34121	0.01915
954.848	0.34238	0.02019
955.089	0.34361	0.02113
955.33	0.34496	0.02193
955.571	0.34647	0.02257
955.812	0.34818	0.02304
956.053	0.35009	0.02334
956.294	0.3522	0.02352
956.535	0.35452	0.02361
956.776	0.35702	0.02368
957.017	0.35967	0.02378
957.258	0.36241	0.02398
957.5	0.3652	0.02433
957.741	0.36798	0.02485
957.982	0.37071	0.02558
958.223	0.37334	0.02653
958.464	0.37585	0.02767
958.705	0.37824	0.02898
958.946	0.38052	0.03043
959.187	0.38272	0.03196
959.428	0.38487	0.03354
959.669	0.38698	0.03509
959.91	0.38908	0.03658
960.151	0.39115	0.03796
960.392	0.39321	0.03919
960.633	0.39524	0.04027
960.874	0.39726	0.0412
961.115	0.39928	0.042
961.356	0.40135	0.04271
961.597	0.40349	0.04338
961.839	0.40574	0.04405
962.08	0.40809	0.04477
962.321	0.41053	0.04559
962.562	0.41303	0.04651
962.803	0.41554	0.04753
963.044	0.41803	0.04865
963.285	0.42049	0.04983
963.526	0.42291	0.05101
963.767	0.42531	0.05215
964.008	0.42769	0.05319
964.249	0.43005	0.05409
964.49	0.43238	0.05481
964.731	0.43463	0.05533
964.972	0.43675	0.05567
965.213	0.4387	0.05585
965.455	0.44045	0.05592
965.696	0.44202	0.05593
965.937	0.44344	0.05596
966.178	0.4448	0.05609
966.419	0.44619	0.05637
966.66	0.4477	0.05688
966.901	0.44942	0.05764
967.142	0.45141	0.05867
967.383	0.45368	0.05997
967.624	0.45623	0.06148
967.865	0.45901	0.06315
968.106	0.46195	0.06491
968.347	0.46496	0.06666
968.588	0.46798	0.06831
968.83	0.47092	0.06979
969.07	0.47373	0.07103
969.312	0.47635	0.07198
969.553	0.47874	0.07264
969.794	0.48087	0.07301
970.035	0.48269	0.07314
970.276	0.48418	0.07309
970.517	0.48536	0.07294
970.758	0.48623	0.07279
970.999	0.48689	0.07272
971.24	0.48743	0.07282
971.481	0.48799	0.07316
971.722	0.4887	0.07377
971.963	0.48967	0.07468
972.204	0.49097	0.07589
972.445	0.49262	0.07736
972.686	0.49461	0.07907
972.928	0.49687	0.08094
973.169	0.49934	0.08294
973.41	0.50196	0.08499
973.651	0.5047	0.08704
973.892	0.50754	0.08905
974.133	0.51047	0.09098
974.374	0.5135	0.09281
974.615	0.5166	0.09453
974.856	0.51972	0.09616
975.097	0.52281	0.09772
975.338	0.52581	0.09924
975.579	0.52866	0.10075
975.82	0.53137	0.10228
976.061	0.53396	0.10384
976.302	0.53647	0.10543
976.543	0.53898	0.10701
976.784	0.54154	0.10854
977.025	0.54415	0.10996
977.267	0.54681	0.1112
977.508	0.54945	0.11219
977.749	0.55201	0.11289
977.99	0.55437	0.11326
978.231	0.55649	0.11333
978.472	0.55832	0.11311
978.713	0.55984	0.11268
978.954	0.56108	0.11211
979.195	0.56209	0.11148
979.436	0.56291	0.11088
979.677	0.56359	0.1104
979.918	0.56418	0.1101
980.159	0.56472	0.11006
980.4	0.56525	0.11032
980.641	0.56582	0.11094
980.883	0.56651	0.11194
981.124	0.5674	0.11335
981.365	0.5686	0.11514
981.606	0.57023	0.11727
981.847	0.57239	0.11968
982.088	0.57513	0.12227
982.329	0.57845	0.12492
982.57	0.58229	0.12752
982.811	0.58654	0.12997
983.052	0.59104	0.13219
983.293	0.59562	0.13415
983.534	0.60015	0.13586
983.775	0.60452	0.13733
984.016	0.60865	0.13864
984.257	0.61254	0.13986
984.499	0.61616	0.14104
984.74	0.61949	0.14225
984.981	0.62253	0.14352
985.222	0.62521	0.14487
985.463	0.62751	0.14633
985.704	0.62941	0.1479
985.945	0.63093	0.1496
986.186	0.63212	0.15144
986.427	0.63312	0.15342
986.668	0.63407	0.15554
986.909	0.63511	0.15778
987.15	0.63636	0.16011
987.391	0.63791	0.16246
987.632	0.63976	0.16475
987.873	0.64186	0.16691
988.114	0.64413	0.16888
988.356	0.64644	0.1706
988.597	0.64871	0.17207
988.838	0.65088	0.17328
989.079	0.65293	0.17426
989.32	0.65491	0.17505
989.561	0.65688	0.1757
989.802	0.6589	0.17624
990.043	0.66101	0.17669
990.284	0.66322	0.17708
990.525	0.66547	0.17744
990.766	0.6677	0.17777
991.007	0.6698	0.17812
991.248	0.67173	0.17852
991.489	0.67346	0.17903
991.73	0.675	0.17969
991.971	0.6764	0.18055
992.212	0.67771	0.18164
992.453	0.67894	0.18298
992.695	0.68009	0.18455
992.936	0.68112	0.18634
993.177	0.68199	0.18832
993.418	0.68263	0.19046
993.659	0.68303	0.19272
993.9	0.68323	0.1951
994.141	0.68329	0.19757
994.382	0.68334	0.20014
994.623	0.6835	0.20279
994.864	0.68389	0.20549
995.105	0.68462	0.20819
995.346	0.68573	0.21083
995.587	0.68724	0.21335
995.828	0.68914	0.21568
996.069	0.69136	0.21775
996.311	0.69384	0.21953
996.552	0.69649	0.22099
996.793	0.69922	0.22213
997.034	0.70198	0.22298
997.275	0.70471	0.22357
997.516	0.70736	0.22393
997.757	0.7099	0.22409
997.998	0.71231	0.22409
998.239	0.71459	0.22394
998.48	0.71671	0.22369
998.721	0.71868	0.2234
998.962	0.72049	0.22312
999.203	0.72217	0.22296
999.444	0.72373	0.22301
999.685	0.72521	0.22336
999.927	0.72664	0.2241
1000.17	0.72807	0.22526
1000.41	0.72953	0.22687
1000.65	0.73103	0.22889
1000.89	0.73259	0.23127
1001.13	0.7342	0.23392
1001.37	0.73582	0.23676
1001.61	0.73742	0.23971
1001.86	0.73894	0.24268
1002.1	0.74031	0.24561
1002.34	0.74148	0.24844
1002.58	0.74239	0.2511
1002.82	0.74303	0.25354
1003.06	0.74343	0.25571
1003.3	0.74363	0.25756
1003.54	0.74369	0.25905
1003.78	0.74372	0.26015
1004.02	0.74377	0.26087
1004.27	0.7439	0.26121
1004.51	0.74413	0.26124
1004.75	0.74447	0.26101
1004.99	0.74489	0.26059
1005.23	0.74536	0.26005
1005.47	0.74585	0.25948
1005.71	0.74632	0.25893
1005.95	0.74676	0.25847
1006.19	0.74717	0.25815
1006.43	0.74755	0.258
1006.68	0.74792	0.25806
1006.92	0.74831	0.25835
1007.16	0.74872	0.25889
1007.4	0.74916	0.25968
1007.64	0.74965	0.26071
1007.88	0.75019	0.26195
1008.12	0.75079	0.26339
1008.36	0.75148	0.265
1008.61	0.75228	0.26676
1008.85	0.75324	0.26867
1009.09	0.75437	0.27069
1009.33	0.75567	0.27282
1009.57	0.75714	0.27502
1009.81	0.75872	0.27725
1010.05	0.76036	0.27945
1010.29	0.76198	0.28155
1010.53	0.76352	0.2835
1010.77	0.76493	0.28524
1011.01	0.76617	0.28675
1011.26	0.76722	0.28801
1011.5	0.76806	0.28904
1011.74	0.76866	0.28987
1011.98	0.76901	0.29051
1012.22	0.76904	0.291
1012.46	0.76874	0.29135
1012.7	0.76808	0.29157
1012.94	0.76704	0.29168
1013.18	0.76564	0.29168
1013.43	0.76393	0.29161
1013.67	0.76198	0.29151
1013.91	0.75986	0.29144
1014.15	0.75769	0.29146
1014.39	0.75554	0.29162
1014.63	0.75348	0.29196
1014.87	0.75154	0.29251
1015.11	0.74971	0.29326
1015.35	0.74796	0.29418
1015.6	0.74624	0.29521
1015.84	0.74453	0.29631
1016.08	0.74282	0.2974
1016.32	0.74114	0.29844
1016.56	0.73956	0.29939
1016.8	0.73814	0.30023
1017.04	0.73694	0.30096
1017.28	0.73597	0.30156
1017.52	0.7352	0.30204
1017.76	0.73455	0.30237
1018.01	0.73391	0.30254
1018.25	0.73316	0.30253
1018.49	0.73223	0.30232
1018.73	0.73108	0.30187
1018.97	0.72969	0.30118
1019.21	0.7281	0.30022
1019.45	0.72637	0.29901
1019.69	0.72455	0.29753
1019.93	0.72269	0.29578
1020.18	0.72084	0.29379
1020.42	0.71899	0.29156
1020.66	0.71713	0.28909
1020.9	0.71524	0.28639
1021.14	0.71325	0.28348
1021.38	0.7111	0.28038
1021.62	0.70875	0.27712
1021.86	0.70619	0.27375
1022.1	0.70342	0.27034
1022.35	0.70051	0.26697
1022.59	0.69751	0.26374
1022.83	0.69451	0.26076
1023.07	0.69154	0.25813
1023.31	0.68862	0.25593
1023.55	0.68574	0.25422
1023.79	0.68288	0.25302
1024.03	0.67999	0.25231
1024.27	0.67706	0.25204
1024.52	0.6741	0.25213
1024.76	0.67112	0.25248
1025	0.66813	0.25299
1025.24	0.66512	0.25353
1025.48	0.66209	0.25402
1025.72	0.65901	0.25435
1025.96	0.65584	0.25444
1026.2	0.65256	0.25419
1026.44	0.64917	0.25353
1026.68	0.64569	0.25237
1026.92	0.64215	0.25065
1027.17	0.63856	0.24833
1027.41	0.63495	0.24539
1027.65	0.63133	0.24187
1027.89	0.62768	0.23781
1028.13	0.62403	0.23335
1028.37	0.62037	0.22861
1028.61	0.61671	0.22376
1028.85	0.6131	0.21894
1029.1	0.60955	0.21432
1029.34	0.60611	0.20999
1029.58	0.60281	0.20605
1029.82	0.59968	0.20255
1030.06	0.59675	0.19952
1030.3	0.594	0.19697
1030.54	0.5914	0.19489
1030.78	0.58889	0.19329
1031.02	0.58636	0.19213
1031.27	0.5837	0.19138
1031.51	0.58082	0.19099
1031.75	0.57767	0.1909
1031.99	0.57424	0.191
1032.23	0.5706	0.19119
1032.47	0.56682	0.19136
1032.71	0.56301	0.1914
1032.95	0.55924	0.19123
1033.19	0.55553	0.19079
1033.43	0.55187	0.19007
1033.67	0.5482	0.18908
1033.92	0.54446	0.18786
1034.16	0.54062	0.18646
1034.4	0.53664	0.18495
1034.64	0.53257	0.1834
1034.88	0.52846	0.18185
1035.12	0.52439	0.18036
1035.36	0.52044	0.17899
1035.6	0.51671	0.17775
1035.85	0.51325	0.17669
1036.09	0.51009	0.17581
1036.33	0.50722	0.17513
1036.57	0.50462	0.17464
1036.81	0.50221	0.17432
1037.05	0.4999	0.17411
1037.29	0.49764	0.17398
1037.53	0.49534	0.17386
1037.77	0.49298	0.1737
1038.01	0.49056	0.17343
1038.26	0.48806	0.173
1038.5	0.48549	0.17239
1038.74	0.48285	0.17157
1038.98	0.4801	0.17052
1039.22	0.47721	0.16927
1039.46	0.47417	0.16784
1039.7	0.47095	0.16625
1039.94	0.46761	0.16456
1040.18	0.46421	0.16281
1040.42	0.46084	0.16105
1040.67	0.45758	0.15933
1040.91	0.45452	0.15768
1041.15	0.4517	0.15614
1041.39	0.44916	0.15471
1041.63	0.44687	0.1534
1041.87	0.44484	0.1522
1042.11	0.443	0.15111
1042.35	0.44131	0.1501
1042.59	0.43968	0.14918
1042.84	0.43803	0.14835
1043.08	0.43624	0.1476
1043.32	0.43424	0.14695
1043.56	0.43193	0.14642
1043.8	0.42928	0.14599
1044.04	0.42627	0.14569
1044.28	0.42294	0.1455
1044.52	0.41935	0.14543
1044.76	0.41558	0.14548
1045.01	0.41173	0.14565
1045.25	0.4079	0.14592
1045.49	0.40421	0.14629
1045.73	0.40075	0.14673
1045.97	0.39761	0.14721
1046.21	0.39486	0.14767
1046.45	0.39252	0.14804
1046.69	0.39058	0.14826
1046.93	0.389	0.14827
1047.17	0.38772	0.14801
1047.42	0.38665	0.14745
1047.66	0.38574	0.14658
1047.9	0.38492	0.14542
1048.14	0.38417	0.144
1048.38	0.38346	0.14239
1048.62	0.38277	0.14065
1048.86	0.38208	0.13888
1049.1	0.38135	0.13716
1049.34	0.38055	0.13555
1049.59	0.37963	0.13411
1049.83	0.37856	0.13288
1050.07	0.37732	0.13186
1050.31	0.37589	0.13103
1050.55	0.37428	0.13036
1050.79	0.37251	0.12979
1051.03	0.3706	0.12926
1051.27	0.36861	0.1287
1051.51	0.36657	0.12804
1051.76	0.36451	0.12724
1052	0.36244	0.12625
1052.24	0.36036	0.12504
1052.48	0.35825	0.1236
1052.72	0.35609	0.12197
1052.96	0.35388	0.12019
1053.2	0.35162	0.11833
1053.44	0.34934	0.11647
1053.68	0.34708	0.11472
1053.92	0.34488	0.11317
1054.17	0.34278	0.11194
1054.41	0.3408	0.1111
1054.65	0.33896	0.11071
1054.89	0.33727	0.1108
1055.13	0.33573	0.11136
1055.37	0.33436	0.11235
1055.61	0.33315	0.11368
1055.85	0.3321	0.11525
1056.09	0.3312	0.11693
1056.34	0.33041	0.11861
1056.58	0.32969	0.12018
1056.82	0.32902	0.12156
1057.06	0.32837	0.12269
1057.3	0.32776	0.12355
1057.54	0.32722	0.12416
1057.78	0.32679	0.12454
1058.02	0.32649	0.12477
1058.26	0.32631	0.1249
1058.51	0.3262	0.12501
1058.75	0.32608	0.12518
1058.99	0.32584	0.12547
1059.23	0.32541	0.12596
1059.47	0.32472	0.1267
1059.71	0.32376	0.12773
1059.95	0.32253	0.12908
1060.19	0.32107	0.13075
1060.43	0.31942	0.13274
1060.67	0.3176	0.13501
1060.91	0.31562	0.13753
1061.16	0.31345	0.14021
1061.4	0.31108	0.143
1061.64	0.3085	0.14584
1061.88	0.30573	0.14865
1062.12	0.30283	0.15141
1062.36	0.29989	0.15409
1062.6	0.29701	0.15671
1062.84	0.29431	0.15928
1063.09	0.29185	0.16181
1063.33	0.28965	0.16434
1063.57	0.28771	0.16685
1063.81	0.28597	0.16933
1064.05	0.28436	0.17177
1064.29	0.28283	0.17412
1064.53	0.28135	0.17637
1064.77	0.27992	0.17849
1065.01	0.27854	0.18046
1065.25	0.27724	0.1823
1065.49	0.27599	0.18401
1065.74	0.27477	0.1856
1065.98	0.27351	0.18708
1066.22	0.27215	0.18846
1066.46	0.27064	0.18975
1066.7	0.26893	0.19094
1066.94	0.26705	0.19204
1067.18	0.26499	0.19307
1067.42	0.26281	0.19403
1067.66	0.26051	0.19491
1067.91	0.25812	0.19572
1068.15	0.25563	0.19644
1068.39	0.25305	0.19705
1068.63	0.25039	0.19752
1068.87	0.24768	0.19781
1069.11	0.24499	0.19787
1069.35	0.24238	0.19768
1069.59	0.23994	0.19721
1069.84	0.23774	0.19645
1070.08	0.23581	0.19541
1070.32	0.23419	0.19412
1070.56	0.23287	0.19262
1070.8	0.23183	0.19097
1071.04	0.231	0.1892
1071.28	0.23031	0.18738
1071.52	0.22963	0.18552
1071.76	0.22886	0.18365
1072	0.22789	0.18179
1072.24	0.22661	0.17995
1072.49	0.22498	0.17814
1072.73	0.22298	0.17635
1072.97	0.22062	0.17457
1073.21	0.21799	0.1728
1073.45	0.21517	0.17102
1073.69	0.21225	0.16921
1073.93	0.20933	0.16735
1074.17	0.20649	0.16542
1074.41	0.20382	0.16344
1074.66	0.20133	0.1614
1074.9	0.19906	0.15935
1075.14	0.19696	0.15732
1075.38	0.19499	0.15536
1075.62	0.19308	0.15352
1075.86	0.19115	0.15185
1076.1	0.18915	0.15037
1076.34	0.187	0.14909
1076.58	0.18466	0.148
1076.83	0.18209	0.14706
1077.07	0.17924	0.14623
1077.31	0.17608	0.14543
1077.55	0.17258	0.14459
1077.79	0.16877	0.14365
1078.03	0.16471	0.14255
1078.27	0.16053	0.14125
1078.51	0.15641	0.13971
1078.75	0.15254	0.13791
1078.99	0.1491	0.13586
1079.24	0.14622	0.13356
1079.48	0.14395	0.13102
1079.72	0.14226	0.12828
1079.96	0.14107	0.12538
1080.2	0.14024	0.12238
1080.44	0.13963	0.11933
1080.68	0.13908	0.11629
1080.92	0.13846	0.11333
1081.16	0.13765	0.11047
1081.41	0.13653	0.10776
1081.65	0.13502	0.10518
1081.89	0.13309	0.10273
1082.13	0.1307	0.10037
1082.37	0.12791	0.09806
1082.61	0.12479	0.09575
1082.85	0.12145	0.09341
1083.09	0.118	0.09099
1083.33	0.11459	0.08847
1083.58	0.1113	0.08582
1083.82	0.10822	0.08303
1084.06	0.10543	0.08011
1084.3	0.10297	0.07707
1084.54	0.10084	0.07397
1084.78	0.09905	0.07085
1085.02	0.09756	0.06779
1085.26	0.09634	0.06485
1085.5	0.09531	0.06211
1085.74	0.09442	0.05964
1085.99	0.09358	0.05749
1086.23	0.09275	0.0557
1086.47	0.09185	0.05429
1086.71	0.09084	0.05324
1086.95	0.08966	0.05254
1087.19	0.08826	0.05214
1087.43	0.08662	0.052
1087.67	0.08472	0.05207
1087.91	0.08259	0.05227
1088.15	0.08028	0.05254
1088.4	0.07786	0.05279
1088.64	0.07538	0.05295
1088.88	0.0729	0.05293
1089.12	0.07043	0.05264
1089.36	0.06796	0.05203
1089.6	0.06551	0.05105
1089.84	0.06306	0.0497
1090.08	0.06066	0.048
1090.33	0.05836	0.046
1090.57	0.05623	0.04376
1090.81	0.05432	0.04138
1091.05	0.05269	0.03892
1091.29	0.05134	0.03647
1091.53	0.05026	0.03409
1091.77	0.04943	0.03182
1092.01	0.04884	0.02972
1092.25	0.04849	0.02782
1092.49	0.04837	0.02616
1092.73	0.04848	0.02477
1092.98	0.04882	0.02365
1093.22	0.04933	0.02283
1093.46	0.04994	0.0223
1093.7	0.05055	0.02202
1093.94	0.05108	0.02194
1094.18	0.05142	0.02201
1094.42	0.05153	0.02214
1094.66	0.05139	0.02228
1094.9	0.05101	0.02236
1095.15	0.05043	0.02233
1095.39	0.04971	0.02217
1095.63	0.0489	0.02184
1095.87	0.04806	0.02135
1096.11	0.04723	0.02068
1096.35	0.04644	0.01981
1096.59	0.04569	0.01872
1096.83	0.04499	0.01739
1097.08	0.04434	0.01582
1097.32	0.04373	0.01398
1097.56	0.0432	0.01191
1097.8	0.04277	0.00963
1098.04	0.04244	0.00724
1098.28	0.04221	0.0048
1098.52	0.04204	0.00244
1098.76	0.04188	0.000267712
1099	0.04163	-0.00161
1099.24	0.04121	-0.00308
1099.48	0.04058	-0.00409
1099.73	0.03969	-0.00457
1099.97	0.03856	-0.00454
1100.21	0.03721	-0.00401
1100.45	0.03569	-0.00302
1100.69	0.03405	-0.00164
1100.93	0.03232	3.37091e-05
1101.17	0.03055	0.00193
1101.41	0.02877	0.00395
1101.65	0.02705	0.00601
1101.9	0.02547	0.00803
1102.14	0.0241	0.00994
1102.38	0.02301	0.01167
1102.62	0.02226	0.01317
1102.86	0.02186	0.01439
1103.1	0.0218	0.01531
1103.34	0.02201	0.01592
1103.58	0.02243	0.01625
1103.82	0.02296	0.01632
1104.07	0.02352	0.01618
1104.31	0.02403	0.01588
1104.55	0.02441	0.01546
1104.79	0.02462	0.01493
1105.03	0.02462	0.01428
1105.27	0.02443	0.0135
1105.51	0.02405	0.01251
1105.75	0.02356	0.01126
1105.99	0.02301	0.00972
1106.23	0.02246	0.00786
1106.48	0.02197	0.00571
1106.72	0.02156	0.00332
1106.96	0.02123	0.000809153
1107.2	0.02098	-0.00168
1107.44	0.02079	-0.00401
1107.68	0.02064	-0.00602
1107.92	0.0205	-0.00759
1108.16	0.02035	-0.0086
1108.4	0.02018	-0.00899
1108.65	0.01998	-0.00873
1108.89	0.01973	-0.0078
1109.13	0.01943	-0.00623
1109.37	0.01908	-0.00408
1109.61	0.01867	-0.00143
1109.85	0.01819	0.00159
1110.09	0.01762	0.00484
1110.33	0.01696	0.00815
1110.57	0.0162	0.0113
1110.82	0.01535	0.01413
1111.06	0.01445	0.01644
1111.3	0.01357	0.01811
1111.54	0.01278	0.01905
1111.78	0.01218	0.01922
1112.02	0.01181	0.01866
1112.26	0.0117	0.01746
1112.5	0.01183	0.01575
1112.74	0.01213	0.01367
1112.98	0.01252	0.01141
1113.23	0.01294	0.00911
1113.47	0.01335	0.00693
1113.71	0.01373	0.00498
1113.95	0.01411	0.00334
1114.19	0.01453	0.00208
1114.43	0.015	0.00124
1114.67	0.01555	0.000831484
1114.91	0.01615	0.000836236
1115.15	0.01676	0.00122
1115.39	0.01733	0.00192
1115.64	0.01779	0.00285
1115.88	0.0181	0.0039
1116.12	0.01824	0.00495
1116.36	0.01825	0.00589
1116.6	0.01818	0.00662
1116.84	0.0181	0.00705
1117.08	0.01811	0.00716
1117.32	0.01825	0.00696
1117.57	0.01856	0.00649
1117.81	0.01901	0.00585
1118.05	0.01953	0.00512
1118.29	0.02004	0.00444
1118.53	0.02043	0.00389
1118.77	0.02064	0.00357
1119.01	0.02059	0.00352
1119.25	0.02029	0.00376
1119.49	0.01973	0.00431
1119.73	0.01895	0.00514
1119.97	0.018	0.00623
1120.22	0.01693	0.00753
1120.46	0.0158	0.00902
1120.7	0.01467	0.01063
1120.94	0.01362	0.01231
1121.18	0.01272	0.01397
1121.42	0.01206	0.01554
1121.66	0.0117	0.01692
1121.9	0.01168	0.01804
1122.14	0.01205	0.01886
1122.39	0.01279	0.01936
1122.63	0.01389	0.01957
1122.87	0.0153	0.01955
1123.11	0.01695	0.01938
1123.35	0.01873	0.01914
1123.59	0.02054	0.01894
1123.83	0.02224	0.01882
1124.07	0.02369	0.01885
1124.32	0.02479	0.01903
1124.56	0.02545	0.01938
1124.8	0.02567	0.01989
1125.04	0.02546	0.02055
1125.28	0.02492	0.02136
1125.52	0.02416	0.02231
1125.76	0.02331	0.02337
1126	0.02249	0.02451
1126.24	0.02182	0.0257
1126.48	0.02135	0.02688
1126.72	0.02113	0.02799
1126.97	0.02116	0.02897
1127.21	0.02139	0.02978
1127.45	0.02177	0.0304
1127.69	0.02224	0.0308
1127.93	0.02273	0.031
1128.17	0.02321	0.03104
1128.41	0.02366	0.03093
1128.65	0.02406	0.03072
1128.89	0.02445	0.03044
1129.14	0.02485	0.0301
1129.38	0.02525	0.02973
1129.62	0.02566	0.02935
1129.86	0.02605	0.02898
1130.1	0.02642	0.02865
1130.34	0.02675	0.02838
1130.58	0.02703	0.02821
1130.82	0.02729	0.02813
1131.06	0.02754	0.02813
1131.31	0.02779	0.02818
1131.55	0.02804	0.02823
1131.79	0.02826	0.02822
1132.03	0.02842	0.0281
1132.27	0.02846	0.02782
1132.51	0.02835	0.02736
1132.75	0.02805	0.02672
1132.99	0.02758	0.02591
1133.23	0.02695	0.02496
1133.47	0.0262	0.02392
1133.72	0.02539	0.02284
1133.96	0.02459	0.02176
1134.2	0.02387	0.02076
1134.44	0.02331	0.01992
1134.68	0.02294	0.0193
1134.92	0.02279	0.01901
1135.16	0.02285	0.01913
1135.4	0.02306	0.01974
1135.64	0.02336	0.02088
1135.89	0.02367	0.02258
1136.13	0.02393	0.02481
1136.37	0.02413	0.02753
1136.61	0.02426	0.03063
1136.85	0.02435	0.03399
1137.09	0.02441	0.03748
1137.33	0.02444	0.04096
1137.57	0.02442	0.04428
1137.81	0.02431	0.04733
1138.06	0.02405	0.05
1138.3	0.02361	0.05219
1138.54	0.02299	0.05384
1138.78	0.02222	0.0549
1139.02	0.02137	0.05534
1139.26	0.02053	0.05517
1139.5	0.01975	0.05442
1139.74	0.0191	0.05317
1139.98	0.0186	0.05153
1140.22	0.01827	0.04963
1140.47	0.01811	0.04761
1140.71	0.01811	0.04563
1140.95	0.01827	0.04384
1141.19	0.0186	0.04235
1141.43	0.01909	0.04128
1141.67	0.01976	0.04071
1141.91	0.02062	0.0407
1142.15	0.02169	0.04125
1142.39	0.02296	0.04238
1142.63	0.02441	0.04405
1142.88	0.02598	0.04622
1143.12	0.02759	0.04879
1143.36	0.02912	0.05169
1143.6	0.03047	0.05479
1143.84	0.03154	0.05799
1144.08	0.03226	0.06117
1144.32	0.0326	0.06421
1144.56	0.03256	0.06702
1144.81	0.03217	0.0695
1145.05	0.03147	0.07158
1145.29	0.03051	0.07322
1145.53	0.02933	0.07438
1145.77	0.028	0.07504
1146.01	0.02661	0.07523
1146.25	0.02525	0.07495
1146.49	0.02406	0.07428
1146.73	0.02315	0.07328
1146.97	0.02261	0.07203
1147.22	0.02249	0.07064
1147.46	0.02278	0.06923
1147.7	0.02344	0.06792
1147.94	0.02439	0.06682
1148.18	0.02552	0.06604
1148.42	0.02675	0.06567
1148.66	0.028	0.06577
1148.9	0.02922	0.06638
1149.14	0.03034	0.06751
1149.38	0.03134	0.06916
1149.63	0.03218	0.0713
1149.87	0.03282	0.07386
1150.11	0.03324	0.07676
1150.35	0.03346	0.07993
1150.59	0.0335	0.08325
1150.83	0.03342	0.08661
1151.07	0.03327	0.08991
1151.31	0.03316	0.09305
1151.56	0.03317	0.09594
1151.8	0.03336	0.09849
1152.04	0.0338	0.10066
1152.28	0.03452	0.10239
1152.52	0.03549	0.10367
1152.76	0.03669	0.1045
1153	0.03802	0.10489
1153.24	0.03938	0.1049
1153.48	0.04068	0.10457
1153.72	0.04181	0.10397
1153.96	0.04269	0.10315
1154.21	0.04324	0.10217
1154.45	0.04342	0.10108
1154.69	0.0432	0.09993
1154.93	0.04256	0.09876
1155.17	0.04152	0.09761
1155.41	0.0401	0.0965
1155.65	0.0384	0.09547
1155.89	0.03652	0.09456
1156.13	0.03462	0.09381
1156.38	0.03285	0.09323
1156.62	0.03135	0.09286
1156.86	0.03024	0.0927
1157.1	0.02957	0.09276
1157.34	0.02935	0.09302
1157.58	0.02953	0.09347
1157.82	0.03007	0.09408
1158.06	0.0309	0.09481
1158.3	0.03198	0.09563
1158.55	0.03328	0.09651
1158.79	0.03479	0.09741
1159.03	0.03649	0.09833
1159.27	0.03836	0.09925
1159.51	0.04034	0.10017
1159.75	0.04235	0.10109
1159.99	0.04428	0.10201
1160.23	0.04603	0.10292
1160.47	0.04749	0.10385
1160.71	0.04859	0.10478
1160.96	0.0493	0.10572
1161.2	0.04964	0.10667
1161.44	0.04968	0.10763
1161.68	0.04951	0.10858
1161.92	0.04922	0.10951
1162.16	0.04892	0.11037
1162.4	0.04866	0.11112
1162.64	0.04846	0.11172
1162.88	0.04831	0.11211
1163.13	0.04818	0.11223
1163.37	0.04806	0.11205
1163.61	0.04791	0.11155
1163.85	0.04775	0.11071
1164.09	0.0476	0.10957
1164.33	0.0475	0.10816
1164.57	0.04745	0.10654
1164.81	0.04745	0.10477
1165.05	0.04748	0.10294
1165.3	0.04752	0.1011
1165.54	0.04751	0.09931
1165.78	0.04744	0.09761
1166.02	0.0473	0.09601
1166.26	0.04711	0.09454
1166.5	0.04691	0.09319
1166.74	0.04674	0.09199
1166.98	0.04664	0.09096
1167.22	0.04665	0.09011
1167.46	0.04675	0.08949
1167.71	0.04694	0.0891
1167.95	0.04719	0.08896
1168.19	0.04747	0.08904
1168.43	0.04776	0.08932
1168.67	0.04802	0.08978
1168.91	0.04826	0.09039
1169.15	0.04846	0.09112
1169.39	0.04862	0.09199
1169.63	0.04874	0.093
1169.88	0.0488	0.09415
1170.12	0.04878	0.09547
1170.36	0.04868	0.09692
1170.6	0.04849	0.09846
1170.84	0.04822	0.10001
1171.08	0.04791	0.10146
1171.32	0.04761	0.10272
1171.56	0.0474	0.10367
1171.8	0.04732	0.10425
1172.05	0.04743	0.10445
1172.29	0.04776	0.1043
1172.53	0.04828	0.10385
1172.77	0.04897	0.10323
1173.01	0.04977	0.10251
1173.25	0.05062	0.1018
1173.49	0.05145	0.10116
1173.73	0.05223	0.10059
1173.97	0.05292	0.1001
1174.21	0.05349	0.09968
1174.46	0.05395	0.09931
1174.7	0.05428	0.09898
1174.94	0.05449	0.0987
1175.18	0.05458	0.09849
1175.42	0.05458	0.09836
1175.66	0.05448	0.09829
1175.9	0.05433	0.09825
1176.14	0.05414	0.09818
1176.38	0.05392	0.09799
1176.62	0.05369	0.09761
1176.87	0.05346	0.09697
1177.11	0.05324	0.09602
1177.35	0.05305	0.09478
1177.59	0.05293	0.09329
1177.83	0.05291	0.09163
1178.07	0.05303	0.08989
1178.31	0.0533	0.08817
1178.55	0.05374	0.08655
1178.8	0.05431	0.08508
1179.04	0.05496	0.08378
1179.28	0.05564	0.08264
1179.52	0.05629	0.08166
1179.76	0.05687	0.08081
1180	0.05737	0.08009
1180.24	0.0578	0.0795
1180.48	0.05817	0.07907
1180.72	0.05851	0.07882
1180.96	0.05882	0.07878
1181.2	0.05911	0.07894
1181.45	0.05935	0.07931
1181.69	0.05953	0.07985
1181.93	0.05962	0.08054
1182.17	0.05963	0.08132
1182.41	0.05959	0.08217
1182.65	0.05951	0.08307
1182.89	0.05943	0.08401
1183.13	0.05938	0.085
1183.38	0.05934	0.08603
1183.62	0.05931	0.08711
1183.86	0.05924	0.08821
1184.1	0.05911	0.08931
1184.34	0.05888	0.09034
1184.58	0.05855	0.09126
1184.82	0.05815	0.09202
1185.06	0.05772	0.09256
1185.3	0.05732	0.09287
1185.54	0.05701	0.09294
1185.79	0.05683	0.09278
1186.03	0.05681	0.0924
1186.27	0.05693	0.09184
1186.51	0.05717	0.0911
1186.75	0.05748	0.09019
1186.99	0.05785	0.08911
1187.23	0.05823	0.08787
1187.47	0.05862	0.08646
1187.71	0.05904	0.08491
1187.95	0.05951	0.08325
1188.2	0.06001	0.08153
1188.44	0.06056	0.07979
1188.68	0.06109	0.0781
1188.92	0.06158	0.07648
1189.16	0.06195	0.07497
1189.4	0.06217	0.07358
1189.64	0.06225	0.07232
1189.88	0.06222	0.0712
1190.12	0.06213	0.07025
1190.37	0.06207	0.06949
1190.61	0.06206	0.06895
1190.85	0.06213	0.06868
1191.09	0.06225	0.06868
1191.33	0.06233	0.06895
1191.57	0.06232	0.06946
1191.81	0.06214	0.07015
1192.05	0.06176	0.07093
1192.29	0.06118	0.07169
1192.54	0.06044	0.07231
1192.78	0.05959	0.07271
1193.02	0.05868	0.0728
1193.26	0.05773	0.07251
1193.5	0.05677	0.07179
1193.74	0.05582	0.07064
1193.98	0.05486	0.06906
1194.22	0.05392	0.06705
1194.46	0.05303	0.06467
1194.7	0.05224	0.06197
1194.95	0.05162	0.05903
1195.19	0.05123	0.05595
1195.43	0.05112	0.05286
1195.67	0.05132	0.04988
1195.91	0.05181	0.04716
1196.15	0.05254	0.04481
1196.39	0.05341	0.04292
1196.63	0.05427	0.04155
1196.87	0.055	0.04069
1197.12	0.05546	0.04033
1197.36	0.05559	0.0404
1197.6	0.05535	0.0408
1197.84	0.05478	0.04143
1198.08	0.05395	0.04221
1198.32	0.05292	0.04302
1198.56	0.05178	0.04379
1198.8	0.05057	0.04445
1199.04	0.04933	0.04493
1199.29	0.04805	0.04519
1199.53	0.04676	0.04522
1199.77	0.04549	0.04501
1200.01	0.04431	0.04458
1200.25	0.04329	0.04395
1200.49	0.0425	0.04318
1200.73	0.04201	0.04232
1200.97	0.04185	0.04141
1201.21	0.042	0.04053
1201.45	0.04242	0.0397
1201.7	0.04305	0.03896
1201.94	0.04382	0.03832
1202.18	0.04463	0.03777
1202.42	0.04541	0.03729
1202.66	0.04609	0.03684
1202.9	0.0466	0.03639
1203.14	0.04688	0.03589
1203.38	0.0469	0.03533
1203.62	0.04663	0.03472
1203.87	0.0461	0.03407
1204.11	0.04534	0.03341
1204.35	0.04439	0.03278
1204.59	0.04331	0.03222
1204.83	0.04214	0.03176
1205.07	0.04094	0.03141
1205.31	0.03974	0.03119
1205.55	0.0386	0.0311
1205.79	0.03759	0.03116
1206.04	0.03675	0.03134
1206.28	0.03614	0.03164
1206.52	0.03577	0.03203
1206.76	0.03566	0.03249
1207	0.03577	0.03295
1207.24	0.03607	0.03338
1207.48	0.0365	0.03372
1207.72	0.037	0.0339
1207.96	0.03754	0.03391
1208.2	0.03808	0.0337
1208.44	0.03857	0.03328
1208.69	0.03899	0.03268
1208.93	0.03931	0.03194
1209.17	0.03951	0.03112
1209.41	0.03959	0.03031
1209.65	0.03955	0.02958
1209.89	0.03943	0.02901
1210.13	0.03925	0.02864
1210.37	0.03905	0.02851
1210.62	0.03884	0.02864
1210.86	0.03864	0.02901
1211.1	0.03846	0.0296
1211.34	0.03829	0.03037
1211.58	0.03814	0.03127
1211.82	0.038	0.03225
1212.06	0.03789	0.03323
1212.3	0.03779	0.03415
1212.54	0.03771	0.03496
1212.79	0.03763	0.03558
1213.03	0.03755	0.036
1213.27	0.03746	0.03619
1213.51	0.03737	0.03616
1213.75	0.03729	0.03593
1213.99	0.03724	0.03555
1214.23	0.03722	0.03506
1214.47	0.03725	0.03451
1214.71	0.03734	0.03394
1214.95	0.0375	0.03341
1215.19	0.03774	0.03294
1215.44	0.03809	0.03256
1215.68	0.03856	0.03229
1215.92	0.03918	0.03213
1216.16	0.03993	0.03207
1216.4	0.04078	0.03206
1216.64	0.04167	0.03207
1216.88	0.04254	0.03202
1217.12	0.04333	0.03185
1217.37	0.04397	0.03149
1217.61	0.04447	0.03089
1217.85	0.04481	0.03002
1218.09	0.04505	0.02886
1218.33	0.04519	0.02744
1218.57	0.04528	0.0258
1218.81	0.04533	0.02399
1219.05	0.04534	0.02209
1219.29	0.04531	0.02017
1219.53	0.04526	0.01833
1219.78	0.04521	0.01662
1220.02	0.04517	0.01511
1220.26	0.04519	0.01385
1220.5	0.04528	0.01289
1220.74	0.04545	0.01224
1220.98	0.04567	0.01194
1221.22	0.04591	0.01196
1221.46	0.04612	0.0123
1221.7	0.04622	0.01291
1221.94	0.04615	0.01372
1222.19	0.04587	0.01466
1222.43	0.04534	0.01562
1222.67	0.04456	0.01652
1222.91	0.04355	0.01728
1223.15	0.04236	0.01783
1223.39	0.04104	0.01813
1223.63	0.03969	0.01817
1223.87	0.03838	0.01797
1224.11	0.03718	0.01754
1224.36	0.03617	0.01694
1224.6	0.03539	0.01623
1224.84	0.03489	0.01547
1225.08	0.03468	0.01472
1225.32	0.03478	0.01404
1225.56	0.03517	0.01348
1225.8	0.0358	0.0131
1226.04	0.03662	0.01292
1226.28	0.03754	0.01296
1226.53	0.03848	0.01321
1226.77	0.03935	0.01365
1227.01	0.04006	0.01426
1227.25	0.04053	0.01499
1227.49	0.04074	0.0158
1227.73	0.04064	0.01662
1227.97	0.04025	0.01739
1228.21	0.03959	0.01807
1228.45	0.0387	0.01861
1228.69	0.03766	0.01898
1228.94	0.03655	0.01915
1229.18	0.03545	0.01914
1229.42	0.03444	0.01894
1229.66	0.03359	0.01858
1229.9	0.03293	0.01807
1230.14	0.03249	0.01745
1230.38	0.03227	0.01674
1230.62	0.03228	0.01595
1230.86	0.03251	0.01512
1231.11	0.03296	0.01426
1231.35	0.0336	0.01337
1231.59	0.03443	0.01249
1231.83	0.03539	0.0116
1232.07	0.03642	0.01072
1232.31	0.03744	0.00984
1232.55	0.03836	0.00898
1232.79	0.03907	0.00812
1233.03	0.03951	0.00728
1233.28	0.03964	0.00645
1233.52	0.03946	0.00564
1233.76	0.03901	0.00484
1234	0.03837	0.00407
1234.24	0.03763	0.00334
1234.48	0.03686	0.00265
1234.72	0.03615	0.00204
1234.96	0.03553	0.00153
1235.2	0.03503	0.00112
1235.44	0.03462	0.000832263
1235.68	0.0343	0.000659036
1235.93	0.03404	0.000583895
1236.17	0.03385	0.000579901
1236.41	0.03375	0.000613874
1236.65	0.03377	0.00065186
1236.89	0.03393	0.000663862
1237.13	0.03427	0.000627356
1237.37	0.03476	0.000529172
1237.61	0.03539	0.000365854
1237.86	0.0361	0.000142823
1238.1	0.03682	-0.00012715
1238.34	0.0375	-0.000425926
1238.58	0.0381	-0.000732426
1238.82	0.03861	-0.00103
1239.06	0.03902	-0.00128
1239.3	0.03933	-0.00149
1239.54	0.03955	-0.00164
1239.78	0.03968	-0.00172
1240.03	0.03971	-0.00172
1240.27	0.03964	-0.00164
1240.51	0.03946	-0.00148
1240.75	0.03918	-0.00126
1240.99	0.03883	-0.000973448
1241.23	0.03843	-0.000657597
1241.47	0.03802	-0.000340438
1241.71	0.03763	-5.94814e-05
1241.95	0.03729	0.000148232
1242.19	0.03703	0.000253884
1242.43	0.03688	0.000244357
1242.68	0.03687	0.00012708
1242.92	0.037	-6.9046e-05
1243.16	0.03731	-0.000297214
1243.4	0.03778	-0.000500225
1243.64	0.0384	-0.000620258
1243.88	0.03911	-0.000608506
1244.12	0.03988	-0.000432815
1244.36	0.04065	-0.000214543
1244.61	0.04138	0.00016793
1244.85	0.04201	0.000684561
1245.09	0.04251	0.00129
1245.33	0.04287	0.00193
1245.57	0.04307	0.00255
1245.81	0.04311	0.0031
1246.05	0.043	0.00351
1246.29	0.04275	0.00373
1246.53	0.04241	0.00373
1246.77	0.042	0.00345
1247.02	0.04157	0.00287
1247.26	0.04115	0.00198
1247.5	0.04077	0.000781752
1247.74	0.04046	-0.000696696
1247.98	0.04026	-0.0024
1248.22	0.0402	-0.00423
1248.46	0.0403	-0.00611
1248.7	0.04059	-0.00792
1248.94	0.04108	-0.00958
1249.18	0.04176	-0.011
1249.43	0.04261	-0.01214
1249.67	0.04357	-0.01296
1249.91	0.04458	-0.01346
1250.15	0.04557	-0.01364
1250.39	0.04647	-0.01353
1250.63	0.0472	-0.01315
1250.87	0.04771	-0.01253
1251.11	0.04796	-0.01169
1251.35	0.0479	-0.01069
1251.6	0.04754	-0.00957
1251.84	0.04689	-0.00839
1252.08	0.04599	-0.00722
1252.32	0.04489	-0.0061
1252.56	0.04369	-0.00511
1252.8	0.04246	-0.00427
1253.04	0.04128	-0.00361
1253.28	0.04024	-0.00314
1253.52	0.0394	-0.00286
1253.77	0.0388	-0.00277
1254.01	0.03849	-0.00287
1254.25	0.03849	-0.00315
1254.49	0.03881	-0.00363
1254.73	0.03945	-0.0043
1254.97	0.04038	-0.00515
1255.21	0.04153	-0.00617
1255.45	0.04283	-0.00733
1255.69	0.0442	-0.00858
1255.93	0.04555	-0.00988
1256.18	0.0468	-0.01118
1256.42	0.04789	-0.01241
1256.66	0.04879	-0.01353
1256.9	0.04948	-0.01451
1257.14	0.04996	-0.01532
1257.38	0.05025	-0.01595
1257.62	0.05036	-0.0164
1257.86	0.05035	-0.01668
1258.1	0.05024	-0.01681
1258.35	0.05007	-0.0168
1258.59	0.04986	-0.01668
1258.83	0.04963	-0.01648
1259.07	0.04939	-0.01623
1259.31	0.04914	-0.01595
1259.55	0.04888	-0.01566
1259.79	0.04861	-0.01536
1260.03	0.04835	-0.01505
1260.27	0.04812	-0.0147
1260.52	0.04793	-0.01428
1260.76	0.04782	-0.01375
1261	0.04779	-0.01308
1261.24	0.04785	-0.01223
1261.48	0.04798	-0.01118
1261.72	0.04817	-0.00992
1261.96	0.04837	-0.00845
1262.2	0.04856	-0.00679
1262.44	0.04871	-0.00498
1262.68	0.04877	-0.00306
1262.92	0.04875	-0.00109
1263.17	0.04864	0.000856152
1263.41	0.04844	0.00269
1263.65	0.04817	0.00434
1263.89	0.04785	0.00571
1264.13	0.04747	0.00672
1264.37	0.04706	0.00732
1264.61	0.04662	0.00745
1264.85	0.04615	0.0071
1265.1	0.04568	0.00629
1265.34	0.04523	0.00505
1265.58	0.04485	0.00344
1265.82	0.0446	0.00154
1266.06	0.04453	-0.000569045
1266.3	0.04468	-0.0028
1266.54	0.04508	-0.00505
1266.78	0.04571	-0.00726
1267.02	0.04653	-0.00935
1267.27	0.04747	-0.01127
1267.51	0.04845	-0.01296
1267.75	0.0494	-0.01441
1267.99	0.05025	-0.01559
1268.23	0.05098	-0.0165
1268.47	0.05155	-0.01713
1268.71	0.05198	-0.01749
1268.95	0.05228	-0.0176
1269.19	0.05247	-0.01747
1269.43	0.05255	-0.01715
1269.67	0.05253	-0.01666
1269.92	0.05241	-0.01604
1270.16	0.05218	-0.01532
1270.4	0.05186	-0.01453
1270.64	0.05145	-0.01372
1270.88	0.05099	-0.01288
1271.12	0.05053	-0.01204
1271.36	0.05012	-0.0112
1271.6	0.0498	-0.01036
1271.85	0.04959	-0.00951
1272.09	0.04952	-0.00866
1272.33	0.04955	-0.00783
1272.57	0.04968	-0.00703
1272.81	0.04986	-0.00629
1273.05	0.05007	-0.00562
1273.29	0.05029	-0.00504
1273.53	0.05053	-0.00457
1273.77	0.05078	-0.0042
1274.01	0.05106	-0.00392
1274.26	0.05136	-0.00371
1274.5	0.05167	-0.00352
1274.74	0.05196	-0.00334
1274.98	0.05221	-0.00312
1275.22	0.0524	-0.00285
1275.46	0.05251	-0.00252
1275.7	0.05255	-0.00213
1275.94	0.05251	-0.00169
1276.18	0.05242	-0.00122
1276.42	0.05228	-0.000746153
1276.67	0.05213	-0.000297907
1276.91	0.05196	0.000101847
1277.15	0.05177	0.000428287
1277.39	0.05159	0.000656487
1277.63	0.05141	0.000760024
1277.87	0.05123	0.000710754
1278.11	0.05107	0.000479741
1278.35	0.05094	4.00009e-05
1278.59	0.05083	-0.000629057
1278.84	0.05074	-0.00154
1279.08	0.05067	-0.00268
1279.32	0.05059	-0.00403
1279.56	0.05049	-0.00555
1279.8	0.05035	-0.00719
1280.04	0.05017	-0.00887
1280.28	0.04996	-0.01055
1280.52	0.04975	-0.01214
1280.76	0.04959	-0.0136
1281.01	0.04953	-0.01489
1281.25	0.04961	-0.01597
1281.49	0.04984	-0.01682
1281.73	0.05024	-0.01743
[truncated: 906 more rows]
